# Supplementary material for: Integrative analysis reveals a conserved role for the amyloid precursor protein in proteostasis during aging
Source: Nat Commun. 2023 Nov 3;14:7034. doi: 10.1038/s41467-023-42822-1 (PMC10624868; doi:10.1038/s41467-023-42822-1)
Supplement: Supplementary file 3 — Supplementary Data 1 [file 41467_2023_42822_MOESM3_ESM.xlsx]

## Sheet: GO - proteomics, ubiquitinomics
Supplementary Data 1	Gene ontology analysis of proteins altered in proteomics and ubiquitinomics analysis. The table lists the top gene ontology terms with a high combined score and a larger gene set categorized under biological process. Proteins with a 1.25-fold change in proteomics and ubiquitinomics data were used for analysis. Gene ontology was performed using the FlyEnrich tool. The combined score is calculated …
	Gene ontology term	p-value	z-score	Combined score	Proteins
	Proteomics – Downregulated proteins
	Translation	1.13e-29	-1.17	78.08	mRpL30;mRpL27;mRpL24;mRpL3;mRpL23;mRpL1;mRpL22;mRpS18A;mRpL21;mRpL2;mRpL9;mRpS6;mRpL20;mRpS7;mRpS5;mRpS2;mRpL17;mRpL16;mRpL15;CG13096;mRpL11;mRpL10;mRpL54;mRpS9;mRpS35;mRpL19;mRpS34;mRpS33;mRpL53;mRpL52;mRpL51;mRpS21;mRpL49;mRpL48;mRpL47;mRpL45;mRpL43;tko;mRpS25;mRpS22;mRpL41;mRpL40;RpL36A;bonsai;mRpL39;mRpL38;mRpL37;mRpL33;mRpL32;RpL10;mRpS16;mRpS14;mRpS11
	Regulation of female receptivity, post-mating	3.03e-08	-2.45	42.39	lectin-46Ca;CG9997;lectin-46Cb;Acp36DE;antr;Acp32CD;aqrs;SP;Sems
	Defense response to Gram-positive bacterium	3.67e-09	-1.66	32.27	Listericin;psh;Mtk;PGRP-SC2;PGRP-SB1;PGRP-SD;PGRP-LB;TotM;Pebp1;DptA;CG33493;DptB;AttC;AttA
	Proteomics – Upregulated proteins
	Peptide metabolic process	7.89e-11	-2.71	62.95	GstZ1;SP1029;GstD9;GstE7;GstE8;GstE5;GstE4;GstE1;GstD1;GstE12;GstE11;se;GstE14;GstO1;CG11771;GstZ2
	Pteridine metabolic process	0.0003	-4.69	36.87	pr;se;Pu
	Purine nucleobase metabolic process	0.0006	-4.03	29.53	pug;ry;DhpD
	Ubiquitinomics – Downregulated proteins
	Mitochondrial ATP synthesis coupled electron transport	7.82e-16	-1.34	46.6	UQCR-C1;ND-ASHI;ND-B15;UQCR-14;cype;COX4;ND-MLRQ;RFeSP;ND-B17;UQCR-Q;levy;Cyt-c1
	Cellular respiration	0.0006	-1.92	14.22	UQCR-C1;UQCR-14;levy
	Mitochondrial transport	0.0004	-1.48	11.7	Tom20;CG1907;ATPsynO;Cyt-c1
	Ubiquitinomics – Upregulated proteins
	Glutamine family amino acid metabolic process	0.0002	-3.05	25.4	ry;dmGlut
	Peptide metabolic process	0.0074	-2.68	13.11	GstE1;GstE12
	Chitin-based cuticle development	0.0003	-1.11	9.08	Cpr78Cb;Acp65Aa;Cpr66D;Cpr72Ec
