# Supplementary material for: Integrative analysis reveals a conserved role for the amyloid precursor protein in proteostasis during aging
Source: Nat Commun. 2023 Nov 3;14:7034. doi: 10.1038/s41467-023-42822-1 (PMC10624868; doi:10.1038/s41467-023-42822-1)
Supplement: Supplementary file 5 — Source Data [file 41467_2023_42822_MOESM5_ESM.xlsx]

## Sheet: Figure 1
										Figure 1c
	Figure 1e	Control	Appl¯
		0	3
		0	16
		1	28
		2	30
		0	34
		5	69
	Figure 1g	Control	Appl¯
		3	82
		8	118
		9	160
		5	170
		18	63
		20	108
											Primer set 1							Primer set 2								Primer set 3 and 4

## Sheet: Figure 2
	Figure 2d		Number of genes	Combined score
		long-term memory	23	31.26
		compound eye development	40	25.35
		regulation of synaptic growth at neuromuscular junction	29	32.97
		ribonucleoprotein complex assembly	29	31.44
		axon extension	17	48.02
		modulation of chemical synaptic transmission	25	42.42
		synaptic target recognition	21	47.77
		cell-cell adhesion via plasma-membrane adhesion molecules	25	53.97
		imaginal disc-derived wing morphogenesis	51	34.47
		embryonic development via the syncytial blastoderm	42	34.55
		dendrite morphogenesis	40	40.65
		motor neuron axon guidance	31	60.64
		cell morphogenesis involved in neuron differentiation	46	38.64
		nervous system development	60	46.43
		neuron projection morphogenesis	51	49.87
		anterograde trans-synaptic signaling	42	86.21
		chemical synaptic transmission	62	82.25
		axonogenesis	73	82.2
		axon guidance	88	102.33
		cytoplasmic translation	77	203.94

## Sheet: Figure 3
	Proteomics Downregulated	Num	UniprotID	GeneSymbol	Description	log2FC	neglogPVal	NumPeps			Proteomics Upregulated	Num	UniprotID	GeneSymbol	Description	log2FC	neglogPVal	NumPeps			Ubiquitinomics - Downregulated												Ubiquitinomics - Upregulated
		1	M9PEI9	1	Probable methylthioribulose-1-phosphate dehydratase	-0.367134	2.33423	6				1	Q8IQU7	825-Oak	825-Oak	0.578696	1.88642	1				Protein Id	gene_symbol	prot_description	Site Position	Motif	sequence	log2FC	p value	FDR				Protein Id	gene_symbol	prot_description	Site Position	Motif	sequence	log2FC	p value	FDR
		2	Q9VLM9	15010468	GH05949p	-0.517836	1.94861	6				2	Q27377	a10	Putative odorant-binding protein A10	2.71664	2.26064	3				sp|Q9V419|C28A5_DROME	Cyp28a5	Probable cytochrome P450 28a5 OS=Drosophila melanogaster OX=7227 GN=Cyp28a5 PE=2 SV=1	432	LEPDAAKTFRERG	R.FLEPDAAK#TFR.E	-0.318374	0.0128123	0.0821657				tr|Q9VV46|Q9VV46_DROME	Cpr72Ec	Cuticular protein 72Ec OS=Drosophila melanogaster OX=7227 GN=Cpr72Ec PE=1 SV=1	130	LREAREKALATSL	R.EK#ALATSLR.E	2.84838	6.69744e-05	0.00658582
		3	Q9V3U6	26-29-p	26-29kD-proteinase	-0.363888	3.8108	9				3	M9PB12	AAF51252	Uncharacterized protein, isoform B	0.585558	2.90311	8				tr|Q8IQQ7|Q8IQQ7_DROME	blot	Bloated tubules, isoform B OS=Drosophila melanogaster OX=7227 GN=blot PE=2 SV=1	212	VEDESNKQTKCSV	K.LLPAVEDESNK#QTK.C	-0.332576	0.0184482	0.100782				tr|Q9VPX0|Q9VPX0_DROME	Iris	GH26159p OS=Drosophila melanogaster OX=7227 GN=Iris PE=2 SV=1	528	NLPLLEKHEIxxx	R.TTTCNLPLLEK#HEI.-	2.702	1.60806e-06	0.00142313
		4	Q9VIM0	38C.55	GH14278p	-0.532279	3.4854	5				4	Q9VMG0	AANATL2	Arylalkylamine N-acetyltransferase-like 2	2.62414	3.60562	1				tr|Q9VZU7|Q9VZU7_DROME	Usp5	Ubiquitin carboxyl-terminal hydrolase OS=Drosophila melanogaster OX=7227 GN=Usp5 PE=1 SV=1	423	FKNIVGKNHPDFS	K.NIVGK#NHPDFSTK.Q	-0.343315	0.00898045	0.0673534				tr|Q4QQB9|Q4QQB9_DROME	dmCG15098	LP21121p OS=Drosophila melanogaster OX=7227 GN=dmCG15098 PE=1 SV=1	185	SYPSYTKIxxxxx	R.EIQRPLIPQPTQQTNSYPSYTK#I.-	2.5173	0.000906392	0.0182308
		5	Q9VLL0	Aasdh	Beta-alanine-activating enzyme	-0.592003	1.62488	1				5	Q9VRG4	Abca3	ATP binding cassette subfamily A, isoform B	0.338531	2.07363	3				tr|Q7K1D7|Q7K1D7_DROME	Dmel\CG1358	GH15861p OS=Drosophila melanogaster OX=7227 GN=Dmel\CG1358 PE=1 SV=1	38	KEGKGLKVAGGHN	K.GLK#VAGGHNPPAEGYK.V	-0.346591	0.00340264	0.0346131				tr|A1Z9M5|A1Z9M5_DROME	Dmel\CG30069	Uncharacterized protein OS=Drosophila melanogaster OX=7227 GN=Dmel\CG30069 PE=1 SV=1	1442	KPQDNLKPEGEFY	K.KPQDNLK#PEGEFYSPEK.P	2.19089	0.000269812	0.0113706
		6	Q9VWC8	Abcd3	LD11581p	-0.847385	3.10434	12				6	Q26416	Acp1	Adult cuticle protein 1	1.10144	4.12044	7				tr|Q9W3T1|Q9W3T1_DROME	Dmel\CG12541	Uncharacterized protein, isoform D OS=Drosophila melanogaster OX=7227 GN=Dmel\CG12541 PE=4 SV=3	158	LEPYQPKFQQQHR	R.M*LEPYQPK#FQQQHR.S	-0.346799	0.0199539	0.105114				sp|Q9VMT5|C28D1_DROME	Cyp28d1	Probable cytochrome P450 28d1 OS=Drosophila melanogaster OX=7227 GN=Cyp28d1 PE=2 SV=1	149	LSANRVKAAYPVS	R.VK#AAYPVSLR.V	2.15976	0.0004877	0.0123319
		7	P42281	Acbp2	Acyl-CoA-binding protein homolog	-0.498856	1.84454	6				7	Q9VMR6	Acsf2	MIP06029p	0.492804	4.79186	16				tr|O97102|O97102_DROME	smt3	Small ubiquitin-related modifier OS=Drosophila melanogaster OX=7227 GN=smt3 PE=1 SV=1	6	xMSDEKKGGETEH	K.K#GGETEHINLK.V	-0.347001	0.0100057	0.0708406				tr|Q9VKC9|Q9VKC9_DROME	dmGlut	Dietary and metabolic glutamate transporter OS=Drosophila melanogaster OX=7227 GN=dmGlut PE=2 SV=2	488	RKVGGEKTSGLEQ	K.VGGEK#TSGLEQSS.-	1.91287	0.00243719	0.0303791
		8	Q9VLJ6	Acer	Angiotensin-converting enzyme-related protein	-0.367385	1.73395	9				8	Q9VFS1	Adgf-D	Adenosine deaminase	0.435007	2.22993	12				tr|Q9VEH2|Q9VEH2_DROME	Dmel\CG7523	Transmembrane protein 192 OS=Drosophila melanogaster OX=7227 GN=Dmel\CG7523 PE=1 SV=1	243	THKLNQKLHQMQT	K.LNQK#LHQM*QTNVR.P	-0.347721	0.013827	0.0855727				tr|Q9VH93|Q9VH93_DROME	Dmel\CG9444	Uncharacterized protein, isoform A OS=Drosophila melanogaster OX=7227 GN=Dmel\CG9444 PE=3 SV=1	44	GERAQLKLAHRSS	R.AQLK#LAHR.S	1.41728	0.0189317	0.101543
		9	Q9VKS9	Acp	GH10507p	-4.18058	2.24037	2				9	Q7JWW6	Adk3	Ady43A	0.681864	4.57903	4				tr|Q9XTL2|Q9XTL2_DROME	Stam	Jak pathway signal transduction adaptor molecule OS=Drosophila melanogaster OX=7227 GN=Stam PE=1 SV=1	164	KAAALPKDPNVVS	K.AAALPK#DPNVVSSQQEEDDIAK.A	-0.352273	0.0113585	0.0773253				sp|Q9VVU5|CSN1_DROME	CSN1b	COP9 signalosome complex subunit 1b OS=Drosophila melanogaster OX=7227 GN=CSN1b PE=2 SV=1	346	IASTSFKLFLELE	R.LVIASTSFK#.L	1.39221	0.000326205	0.0125518
		10	P10333	Acp26Aa	Accessory gland-specific peptide 26Aa	-2.74683	2.15666	8				10	A1Z992	AGBE	1,4-alpha-glucan branching enzyme	0.377424	4.11821	30				tr|Q9VRW2|Q9VRW2_DROME	Dmel\CG10226	Uncharacterized protein, isoform A OS=Drosophila melanogaster OX=7227 GN=Dmel\CG10226 PE=4 SV=1	24	ATPAAQKKKKTKE	R.EDVPAADADEATPAAQK#K.K	-0.360128	0.00618485	0.0521295				tr|Q9VP55|Q9VP55_DROME	Cpr78Cb	Cuticular protein 78Cb, isoform A OS=Drosophila melanogaster OX=7227 GN=Cpr78Cb PE=2 SV=2	56	DDEGVFKYAFKTS	R.VSPTDDEGVFK#YAFK.T	1.22171	0.000138368	0.00874682
		11	X2J8T8	Acp26Ab	Accessory gland protein 26Ab, isoform C	-2.10916	1.97402	3				11	D5AEK7	Agpat3	1-Acylglycerol-3-phosphate O-acyltransferase 3, isoform E	0.404145	1.70171	11				sp|Q24439|ATPO_DROME	ATPsynO	ATP synthase subunit O, mitochondrial OS=Drosophila melanogaster OX=7227 GN=ATPsynO PE=2 SV=2	82	SPIINKKVMATAL	K.K#VM*ATALK.E	-0.377766	0.0178722	0.0994775				sp|Q9W0H3|LDAH_DROME	sturkopf	Lipid droplet-associated hydrolase OS=Drosophila melanogaster OX=7227 GN=sturkopf PE=1 SV=1	280	AQLDTKKIDHAFV	K.K#IDHAFVLR.H	1.06415	0.00112199	0.0198592
		12	O46203	Acp32CD	Accessory gland protein Acp32CD	-2.42762	1.3524	2				12	Q8IQF8	Akr1B	AT18092p	0.73049	3.7057	23				tr|Q9VJC0|Q9VJC0_DROME	Dmel\CG6870	GEO08203p1 OS=Drosophila melanogaster OX=7227 GN=Dmel\CG6870 PE=2 SV=1	32	VVVVPSKKERLKL	K.SSNQVVVVPSK#K.E	-0.381867	0.00108865	0.0196624				tr|A1Z9M5|A1Z9M5_DROME	Dmel\CG30069	Uncharacterized protein OS=Drosophila melanogaster OX=7227 GN=Dmel\CG30069 PE=1 SV=1	3302	NLRTSGKLYVPEK	R.TSGK#LYVPEK.P	1.01223	0.00921273	0.0673824
		13	X2J8Y6	Acp36DE	Accessory gland protein 36DE, isoform B	-2.6198	1.92635	36				13	Q9VTK9	Akr1B_1	Aldo-keto reductase 1B, isoform A	0.889189	3.27351	11				tr|Q7KN94|Q7KN94_DROME	wal	Electron transfer flavoprotein subunit alpha OS=Drosophila melanogaster OX=7227 GN=wal PE=1 SV=1	226	SGGRGLKSGDNFK	R.GLK#SGDNFK.L	-0.388095	0.00954215	0.0686569				tr|Q9W503|Q9W503_DROME	Dmel\CG3091	RH61816p OS=Drosophila melanogaster OX=7227 GN=Dmel\CG3091 PE=2 SV=1	144	SDARFTKPDVERE	R.FTK#PDVER.E	1.00043	4.62892e-05	0.00585227
		14	Q6GUR9	Acp53C14b	ACP53C14B	-2.34734	1.95808	11				14	A8Y589	Alg-2	Apoptosis-linked gene-2	0.843941	3.44114	2				tr|Q95RF6|Q95RF6_DROME	Tom20	LD34461p OS=Drosophila melanogaster OX=7227 GN=Tom20 PE=1 SV=1	55	KKTGTAKSGVPNL	K.TGTAK#SGVPNLNDHEAIER.Y	-0.393354	0.0192014	0.102369				tr|Q95U34|Q95U34_DROME	Galk	GH11113p OS=Drosophila melanogaster OX=7227 GN=Galk PE=1 SV=1	29	KLQPESKVYGRVQ	K.LQPESK#VYGR.V	0.966548	0.00853414	0.0656758
		15	O46199	Acp53Ea	Accessory gland protein Acp53Ea	-2.90278	1.95917	5				15	Q9VIC3	alpha-Est1	Alpha-Esterase-1	0.330731	1.86755	10				tr|O97418|O97418_DROME	ND-B14.5A	Complex I-B14.5a OS=Drosophila melanogaster OX=7227 GN=ND-B14.5A PE=1 SV=1	87	AEGEAAKAPSSKL	K.QLAAEGEAAK#APSSK.L	-0.395738	0.00279451	0.0321187				tr|Q9VSN3|Q9VSN3_DROME	Cpr66D	Cuticular protein 66D OS=Drosophila melanogaster OX=7227 GN=Cpr66D PE=1 SV=2	211	DPKEGFKAEVIRE	K.EGFK#AEVIR.E	0.942914	0.00528069	0.0476879
		16	O46202	Acp62F	Accessory gland protein Acp62F	-2.36096	1.86918	1				16	Q9VQK4	alpha4GT1	Alpha-1,4-N-acetylglucosaminyltransferase	0.645099	1.38243	1				tr|Q6NP91|Q6NP91_DROME	Tmem63	RE44586p OS=Drosophila melanogaster OX=7227 GN=Tmem63 PE=1 SV=1	564	LLKAKSKAETPYI	K.SK#AETPYIR.K	-0.429047	0.000100747	0.00685853				sp|P23779|CYTL_DROME	Cys	Cystatin-like protein OS=Drosophila melanogaster OX=7227 GN=Cys PE=2 SV=2	114	GTNIKIKCSGDDG	K.IK#CSGDDGELDR.T	0.810708	0.00218252	0.0292657
		17	A0A0S0WIC6	Acp63F	Accessory gland protein 63F, isoform B	-3.19314	1.91956	3				17	Q9VNZ8	Als2	Alsin homolog	0.423379	2.50548	4				sp|Q8MKN0|COQ9_DROME	Coq9	Ubiquinone biosynthesis protein COQ9, mitochondrial OS=Drosophila melanogaster OX=7227 GN=Coq9 PE=2 SV=1	75	ADQAAEKASQKEA	R.DAADQAAEK#ASQK.E	-0.439877	0.00310606	0.0327246				tr|Q9VPU6|Q9VPU6_DROME	Dmel\CG13950	Galectin OS=Drosophila melanogaster OX=7227 GN=Dmel\CG13950 PE=2 SV=1	312	LLARVEKLSIIxx	R.VEK#LSII.-	0.80119	0.0180427	0.0997985
		18	Q9VVW1	Acp76A	Accessory gland protein Acp76A	-2.9883	2.08825	8				18	Q7KSX2	Ama	Amalgam, isoform B	0.676424	3.43247	8				tr|Q9VNI6|Q9VNI6_DROME	CG31555	Uncharacterized protein, isoform B OS=Drosophila melanogaster OX=7227 GN=CG31555 PE=4 SV=3	235	AVAILSKKPDSKA	K.SDAAVAILSK#KPDSK.A	-0.442217	0.0026085	0.0311963				tr|Q9VFX9|Q9VFX9_DROME	Dmel\CG11686	GEO11419p1 OS=Drosophila melanogaster OX=7227 GN=Dmel\CG11686 PE=2 SV=1	67	KAMLEGKQAFxxx	K.AM*LEGK#QAF.-	0.786161	0.00216203	0.0294369
		19	A0A0B4KFE4	Acsl	Acyl-CoA synthetase long-chain, isoform J	-0.326933	2.71001	23				19	Q9VBC7	amon	Amontillado	0.49772	2.71746	10				tr|Q9VNI6|Q9VNI6_DROME	CG31555	Uncharacterized protein, isoform B OS=Drosophila melanogaster OX=7227 GN=CG31555 PE=4 SV=3	225	SQDPLVKSDAAVA	R.QSQDPLVK#SDAAVAILSK.K	-0.444417	0.0171046	0.0982962				tr|P91941|P91941_DROME	Acp65Aa	Adult cuticle protein 65Aa OS=Drosophila melanogaster OX=7227 GN=Acp65Aa PE=1 SV=2	46	GYKFSYKLSDGTS	K.FSYK#LSDGTSR.T	0.772993	9.0884e-05	0.00804323
		20	Q9W133	Adck1	AarF domain-containing kinase 1	-1.97192	3.16845	5				20	Q9NK57	anon-35F/36A	NIF3-like protein 1	0.383757	1.90505	9				sp|Q9W1V3|FBRL_DROME	Fib	rRNA 2'-O-methyltransferase fibrillarin OS=Drosophila melanogaster OX=7227 GN=Fib PE=2 SV=1	127	VFIARGKEDALVT	R.GK#EDALVTR.N	-0.458245	0.000519562	0.0127726				tr|Q9VV46|Q9VV46_DROME	Cpr72Ec	Cuticular protein 72Ec OS=Drosophila melanogaster OX=7227 GN=Cpr72Ec PE=1 SV=1	72	YVDADGKLQTVRY	R.GFYSYVDADGK#LQTVR.Y	0.745279	0.00123422	0.0214174
		21	Q9VVK5	Adgf-A	Adenosine deaminase	-0.873175	2.82986	7				21	Q9VAQ4	anon-WO0140519.6	Peptidase S1 domain-containing protein	0.588962	3.06945	6				tr|Q9VUH6|Q9VUH6_DROME	mop	Myopic OS=Drosophila melanogaster OX=7227 GN=mop PE=1 SV=2	690	LAGNVQKLLTRFR	K.LAGNVQK#LLTR.F	-0.4733	0.00220697	0.0291518				tr|Q0E8T6|Q0E8T6_DROME	Dmel\CG34125	DAZ-associated protein 2 OS=Drosophila melanogaster OX=7227 GN=Dmel\CG34125 PE=4 SV=1	6	xMSKPSKAGPPSE	K.PSK#AGPPSEGSAPAYDYR.H	0.721852	0.00733664	0.0574595
		22	Q9U915	Adk2	Adenylate kinase	-0.367371	1.4031	11				22	Q9VA10	anon-WO0170980.178	FI21270p1	0.444393	2.2634	1				tr|Q9VL02|Q9VL02_DROME	nmd	GH08677p OS=Drosophila melanogaster OX=7227 GN=nmd PE=2 SV=1	52	KNKKKAKVLAEEQ	K.AK#VLAEEQLK.R	-0.480806	0.00707465	0.0559023				tr|A1Z9M5|A1Z9M5_DROME	Dmel\CG30069	Uncharacterized protein OS=Drosophila melanogaster OX=7227 GN=Dmel\CG30069 PE=1 SV=1	3194	FTPDRPKYQPADR	K.TEGEFFTPDRPK#YQPADR.V	0.694156	0.0106521	0.0736495
		23	Q9VUQ5-2	AGO2	Isoform C of Protein argonaute-2	-0.474974	3.04685	18				23	A0A0B4JD78	aPKC	Protein kinase C	0.343447	1.98345	7				tr|Q9W4C1|Q9W4C1_DROME	Dmel\CG15784	IP13321p OS=Drosophila melanogaster OX=7227 GN=Dmel\CG15784 PE=1 SV=1	38	VEDTTSKVEEEAR	R.VSQELIDCDIDFVEDTTSK#VEEEAR.M	-0.485622	0.0178567	0.10002				sp|P10351|XDH_DROME	ry	Xanthine dehydrogenase OS=Drosophila melanogaster OX=7227 GN=ry PE=2 SV=2	1119	LPGGTWKEWINKA	K.EALPGGTWK#EWINK.A	0.643932	0.0123469	0.0815448
		24	Q86BM5	Akap200	A kinase anchor protein 200, isoform D	-0.519242	2.55067	16				24	X2J8L3	Aprt	Adenine phosphoribosyltransferase	3.08138	2.94318	6				tr|Q6IDF5|Q6IDF5_DROME	ND-B15	Complex I-B15 OS=Drosophila melanogaster OX=7227 GN=ND-B15 PE=1 SV=1	27	LRQEFLKQSSNPY	R.QEFLK#QSSNPYR.H	-0.486216	0.000455662	0.0126019				tr|Q9VC18|Q9VC18_DROME	BEST:GH11240	5-aminoimidazole-4-carboxamide ribonucleotide formyltransferase OS=Drosophila melanogaster OX=7227 GN=BEST:GH11240 PE=1 SV=1	159	RVLSELKASGNTT	R.VLSELK#ASGNTTVETR.Q	0.632021	0.00286337	0.0324883
		25	Q9VBF5	Ald2	Fructose-bisphosphate aldolase	-1.80914	1.44705	1				25	Q9VLG9	Argl	Argininosuccinate lyase, isoform B	1.25314	3.09442	17				tr|Q9W3X7|Q9W3X7_DROME	ND-ASHI	NADH dehydrogenase [ubiquinone] 1 beta subcomplex subunit 8, mitochondrial OS=Drosophila melanogaster OX=7227 GN=ND-ASHI PE=1 SV=1	46	PYPQTEKERLAAA	K.PGPYPQTEK#ER.L	-0.489226	0.00140103	0.0225439				tr|Q7KK90|Q7KK90_DROME	GstE1	GH14654p OS=Drosophila melanogaster OX=7227 GN=GstE1 PE=1 SV=1	83	LVDKYAKSDELYP	K.YAK#SDELYPK.D	0.594357	0.0103566	0.0721697
		26	Q9VEE9	Alg1	ALG1, chitobiosyldiphosphodolichol beta-mannosyltransferase	-0.366874	4.31755	9				26	Q7JZR5	AsnRS-m	Asparagine--tRNA ligase	1.59852	3.82036	15				sp|Q9W3Z3|AGT_DROME	Agxt	Alanine--glyoxylate aminotransferase OS=Drosophila melanogaster OX=7227 GN=Agxt PE=1 SV=1	388	SSKLGIKTDLSKI	K.LGIK#TDLSK.I	-0.489341	0.000194636	0.0101325				tr|A1Z7V9|A1Z7V9_DROME	45551045	FI20020p1 OS=Drosophila melanogaster OX=7227 GN=45551045 PE=1 SV=1	77	TVSDFQKLHEATK	K.TVSDFQK#LHEATK.K	0.590175	0.0159486	0.0940969
		27	Q9VZU8	Alg2	Alpha-1,3/1,6-mannosyltransferase ALG2	-0.34325	3.14138	5				27	Q7KTW9	AsnS	Asparagine synthetase [glutamine-hydrolyzing]	0.632546	4.37284	2				tr|Q7K485|Q7K485_DROME	cathD	Cathepsin D OS=Drosophila melanogaster OX=7227 GN=cathD PE=1 SV=1	392	VGFADAKxxxxxx	R.VGFADAK#.-	-0.491012	0.0140968	0.0866363				sp|Q9V3W0|UK114_DROME	UK114	RutC family protein UK114 OS=Drosophila melanogaster OX=7227 GN=UK114 PE=2 SV=1	7	MSTIVRKLISTAN	R.K#LISTANAAK.P	0.568789	0.00657023	0.0543426
		28	Q9VB05	ALiX	ALG-2 interacting protein X	-0.660411	4.37284	21				28	A0A0B4KF31	asrij	Asrij, isoform B	1.59656	2.55764	2				tr|Q9VR44|Q9VR44_DROME	CT10168	GH05102p OS=Drosophila melanogaster OX=7227 GN=CT10168 PE=1 SV=1	257	IGTTTSKKRPSHV	R.EIEEAIGTTTSK#K.R	-0.494898	0.00575083	0.0498969				sp|O17444|VACHT_DROME	VAChT	Vesicular acetylcholine transporter OS=Drosophila melanogaster OX=7227 GN=VAChT PE=2 SV=2	17	LEVREVKDIVWEK	R.EVK#DIVWEK.I	0.566293	0.00275168	0.0320426
		29	Q9W274	Alp2	Alkaline phosphatase	-1.13986	1.31142	2				29	Q9VPW2	Atg4a	Cysteine protease	0.906724	3.78902	5				tr|Q8MRM0|Q8MRM0_DROME	GstT4	GH16740p OS=Drosophila melanogaster OX=7227 GN=GstT4 PE=1 SV=1	236	GVAQAVKQxxxxx	K.GSGSGQQQGVAQAVK#Q.-	-0.495543	0.0173836	0.0979901				tr|A1Z9M5|A1Z9M5_DROME	Dmel\CG30069	Uncharacterized protein OS=Drosophila melanogaster OX=7227 GN=Dmel\CG30069 PE=1 SV=1	144	DLLESEKKEPVFS	K.IISSIDLLESEK#K.E	0.556606	0.0026531	0.0313066
		30	Q24238	Alp4	Alkaline phosphatase 4	-0.976915	2.01107	7				30	Q9W2S2	Atg8a	Autophagy-related 8a, isoform A	0.422387	2.38844	1				sp|Q9W1V3|FBRL_DROME	Fib	rRNA 2'-O-methyltransferase fibrillarin OS=Drosophila melanogaster OX=7227 GN=Fib PE=2 SV=1	146	SEVYGEKRISVET	R.NFVPGSEVYGEK#R.I	-0.497065	0.0103289	0.072548				sp|P48611|PTPS_DROME	pr	6-pyruvoyl tetrahydrobiopterin synthase OS=Drosophila melanogaster OX=7227 GN=pr PE=1 SV=1	81	IETVIMKRLDHKN	K.EAIETVIMK#R.L	0.532701	0.00953941	0.0691998
		31	Q961N0	alpha-Est2	Alpha-Esterase-2, isoform A	-2.13374	4.17592	2				31	Q8SWR8	Atx2	Ataxin-2 homolog	0.529058	1.94475	18				sp|Q9VN91|MORN4_DROME	rtp	MORN repeat-containing protein 4 homolog OS=Drosophila melanogaster OX=7227 GN=rtp PE=1 SV=1	74	WNQRGQKHGIGHL	R.GQK#HGIGHLQFADGTR.Y	-0.520029	0.0150705	0.0913519				tr|Q9VY05|Q9VY05_DROME	Dmel\CG9512	GH11762p OS=Drosophila melanogaster OX=7227 GN=Dmel\CG9512 PE=1 SV=1	510	KNLPNTKAFSERE	K.NLPNTK#AFSER.E	0.497703	0.0125561	0.0811108
		32	Q9VIB5	alpha-Est7	Carboxylic ester hydrolase	-0.616441	2.88071	23				32	Q9VIP9	barr	Condensin complex subunit 2	0.34109	2.04687	3				tr|Q9VKM3|Q9VKM3_DROME	ATPsynG	ATP synthase subunit OS=Drosophila melanogaster OX=7227 GN=ATPsynG PE=1 SV=1	54	GLGNIIKGAKTGA	R.QGLGNIIK#GAK.T	-0.52136	0.00134602	0.0229083				tr|Q9VF53|Q9VF53_DROME	AOX1	Aldehyde oxidase 1 OS=Drosophila melanogaster OX=7227 GN=AOX1 PE=1 SV=1	1058	LCFAVRKACETLN	R.K#ACETLNER.L	0.488217	0.00854355	0.0651814
		33	Q9VIB3	alpha-Est8	Carboxylic ester hydrolase	-0.495713	3.34734	6				33	Q9VDT4	BcDNA:AT09463	Uncharacterized protein, isoform A	1.56286	3.94756	1				sp|O97477|INO1_DROME	Inos	Inositol-3-phosphate synthase OS=Drosophila melanogaster OX=7227 GN=Inos PE=1 SV=1	526	TNEPPLKRVKILG	R.FDFSTITNEPPLK#R.V	-0.528016	0.00107936	0.0203241				tr|Q7K3Z8|Q7K3Z8_DROME	Dmel\CG17292	GH01208p OS=Drosophila melanogaster OX=7227 GN=Dmel\CG17292 PE=2 SV=1	312	TPFARGKEGTVYV	R.GK#EGTVYVDPK.D	0.484657	0.0124194	0.0808176
		34	P81641	Amy-d	Alpha-amylase B	-0.379788	1.45236	10				34	Q9VET1	BcDNA:GH08773	FI07620p	0.603697	1.30254	3				tr|Q8IPG9|Q8IPG9_DROME	Bsg	Basigin, isoform A OS=Drosophila melanogaster OX=7227 GN=Bsg PE=1 SV=1	252	YEKRRNKSELEES	R.NK#SELEESDTDPQEQ.-	-0.530074	0.0149806	0.0914334				tr|A0A1L4AAD6|A0A1L4AAD6_DROME	Neurl4	Neuralized E3 ubiquitin protein ligase 4 OS=Drosophila melanogaster OX=7227 GN=Neurl4 PE=4 SV=1	1706	SGVTTGKAAAEAK	R.QSISGVTTGK#AAAEAK.R	0.473429	0.00908686	0.0675787
		35	A1Z7M8	Ance-4	Angiotensin-converting enzyme	-0.338611	1.56525	10				35	Q9W0P4	BcDNA:LD06317	GEO05053p1	0.345532	2.7122	3				tr|Q0E8E8|Q0E8E8_DROME	Mpcp2	Phosphate carrier protein, mitochondrial OS=Drosophila melanogaster OX=7227 GN=Mpcp2 PE=1 SV=1	105	NLVHGFKVTVAEE	K.NLVHGFK#VTVAEEGAR.G	-0.540145	0.00030792	0.0123868				sp|Q9VIE6|MCM10_DROME	Mcm10	Protein MCM10 homolog OS=Drosophila melanogaster OX=7227 GN=Mcm10 PE=1 SV=2	727	QSCKNCKGSRWQR	K.NCK#GSRWQR.T	0.458172	0.00392402	0.0381622
		36	Q9VY24	anon-EST:Posey66	Uncharacterized protein, isoform B	-0.631449	3.78299	6				36	Q9VMB3	BcDNA:LD22339	Uncharacterized protein, isoform A	1.04084	3.33334	4				tr|Q8SY53|Q8SY53_DROME	Ostgamma	GH11935p OS=Drosophila melanogaster OX=7227 GN=Ostgamma PE=1 SV=1	29	AAQSKSKTGLSLS	K.SK#TGLSLSEK.V	-0.546111	0.0130572	0.0831341				tr|Q8I079|Q8I079_DROME	Dmel\CG32640	J domain-containing protein OS=Drosophila melanogaster OX=7227 GN=Dmel\CG32640 PE=4 SV=1	35	LIYHPDKNKHPRT	R.M*ALIYHPDK#NK.H	0.45601	0.00256387	0.0315142
		37	A0A0B4K6K4	anon-SAGE:Wang-045	Uncharacterized protein	-9.43165	1.74406	1				37	Q0E8X8	BcDNA:RE33866	FI01416p	0.343863	1.8694	2				sp|O97125|HSP68_DROME	Hsp68	Heat shock protein 68 OS=Drosophila melanogaster OX=7227 GN=Hsp68 PE=1 SV=1	591	KEEYEYKLKELEQ	K.EEYEYK#LK.E	-0.548202	0.0201261	0.105394				tr|Q9VUF9|Q9VUF9_DROME	Dmel\CG9628	GH08457p OS=Drosophila melanogaster OX=7227 GN=Dmel\CG9628 PE=1 SV=2	29	ATTHGNKKATYTV	R.VEM*SPADDNSFATTHGNK#K.A	0.454179	0.0211773	0.108335
		38	Q9VQA3	anon-SAGE:Wang-110	Uncharacterized protein, isoform A	-1.83751	1.93663	6				38	Q8SYC3	BcDNA:RE68569	RE68569p	0.746556	1.50077	6				tr|Q9VI53|Q9VI53_DROME	Dmel\CG1105	LD44267p OS=Drosophila melanogaster OX=7227 GN=Dmel\CG1105 PE=1 SV=1	64	VTTSEGKTENEVT	K.SVTTSEGK#TENEVTQLK.G	-0.548374	0.0172791	0.0980255				tr|Q9VWV6|Q9VWV6_DROME	Tsf1	Transferrin OS=Drosophila melanogaster OX=7227 GN=Tsf1 PE=1 SV=1	477	TREALQKASIKFN	R.EALQK#ASIK.F	0.450167	0.00585919	0.0503436
		39	Q0E8T1	anon-SAGE:Wang-122	Uncharacterized protein, isoform B	-3.59791	2.21557	3				39	A0A0B4K897	BcDNA:RH27395	Uncharacterized protein, isoform O	0.341556	1.34516	11				tr|Q9V3W2|Q9V3W2_DROME	ND-B17	Complex I-B17 OS=Drosophila melanogaster OX=7227 GN=ND-B17 PE=1 SV=1	166	FNESPLKAxxxxx	R.GFNESPLK#A.-	-0.54989	0.000446855	0.012757				tr|Q9VKW5|Q9VKW5_DROME	Dmel\CG5355	Prolyl endopeptidase OS=Drosophila melanogaster OX=7227 GN=Dmel\CG5355 PE=1 SV=2	495	KSKDGTKVPMFII	K.DGTK#VPMFIIR.K	0.450159	0.016971	0.0988112
		40	Q9VA92	anon-WO0118547.264	RH14937p	-1.24186	1.36403	2				40	Q8INF8	BcDNA:RH31685	FI20128p1	0.484108	2.82986	7				sp|Q9VRN2|MTH2_DROME	mthl2	Probable G-protein coupled receptor Mth-like 2 OS=Drosophila melanogaster OX=7227 GN=mthl2 PE=2 SV=3	512	ESISQTKRHFNMT	R.SATQSTIESISQTK#R.H	-0.565456	0.00107705	0.0207215				tr|Q9VBS3|Q9VBS3_DROME	Dmel\CG10560	GH11066p OS=Drosophila melanogaster OX=7227 GN=Dmel\CG10560 PE=2 SV=2	76	DKSEVTKAFMLKT	K.SEVTK#AFM*LK.T	0.376575	0.00330183	0.0339781
		41	Q9VY39	anon-WO0140519.10	SCP domain-containing protein	-0.793334	2.10712	1				41	Q8IQB7	BcDNA:RH42907	MIP21654p	0.956847	4.47448	6				tr|Q9VRN1|Q9VRN1_DROME	TM9SF3	Transmembrane 9 superfamily member OS=Drosophila melanogaster OX=7227 GN=TM9SF3 PE=1 SV=2	590	KIYSNVKIDxxxx	K.IYSNVK#ID.-	-0.573645	0.00172309	0.0258463				tr|Q8I079|Q8I079_DROME	Dmel\CG32640	J domain-containing protein OS=Drosophila melanogaster OX=7227 GN=Dmel\CG32640 PE=4 SV=1	47	TTAQFRKINEAFN	R.K#INEAFNVLSDASAR.R	0.358552	0.0156149	0.0940078
		42	Q9VFT7	anon-WO0140519.42	GH12158p	-1.88102	1.33142	1				42	Q9Y124	BcDNA.GH08385	BcDNA.GH08385	1.31044	6.25945	4				tr|Q9W254|Q9W254_DROME	qkr58E-2	Quaking related 58E-2, isoform A OS=Drosophila melanogaster OX=7227 GN=qkr58E-2 PE=1 SV=1	230	RYLTPDKHDDIRQ	R.YLTPDK#HDDIR.Q	-0.578836	0.00230259	0.0295333				tr|Q9XYZ9|Q9XYZ9_DROME	GstE12	Glutathione S transferase E12, isoform A OS=Drosophila melanogaster OX=7227 GN=GstE12 PE=1 SV=1	82	VEKYGQKEQQLYP	K.YGQK#EQQLYPK.E	0.355204	0.00289702	0.032454
		43	Q9VZ19	antdh	Antdh	-0.987136	3.30836	13				43	Q8SY13	beat-IIIc	Beaten path IIIc, isoform A	0.597625	1.92429	1				tr|Q9W0X1|Q9W0X1_DROME	cg2736	GH15894p OS=Drosophila melanogaster OX=7227 GN=cg2736 PE=1 SV=1	507	SPDVAVKxxxxxx	K.FQATSASPDVAVK#.-	-0.597993	0.00681757	0.0548505
		44	A0A0B4K7N3	antr	Antares, isoform B	-2.6301	1.77071	2				44	Q6NMY2	BEST:GH10831	RH54371p	1.53914	2.93008	4				tr|Q9VXI6|Q9VXI6_DROME	UQCR-14	Cytochrome b-c1 complex subunit 7 OS=Drosophila melanogaster OX=7227 GN=UQCR-14 PE=1 SV=1	8	SNYIARKGPAVLS	R.K#GPAVLSNLGR.W	-0.601387	0.0054602	0.0483228
		45	Q9VF51	AOX3	Aldehyde oxidase 3, isoform A	-3.64413	3.99913	22				45	Q9VC18	BEST:GH11240	5-aminoimidazole-4-carboxamide ribonucleotide formyltransferase	1.02257	2.63652	30				tr|Q9VRL0|Q9VRL0_DROME	Cyt-c1	Cytochrome c1, isoform A OS=Drosophila melanogaster OX=7227 GN=Cyt-c1 PE=1 SV=1	299	SSLKSRKIVFVPK	R.K#IVFVPK.E	-0.606315	0.000476987	0.0124157
		46	Q7KTG2	Apoltp	Apolipoprotein lipid transfer particle	-0.654621	2.87993	40				46	Q7JY89	BEST:HL05962	RE35124p	0.398696	1.64234	1				tr|Q9VR42|Q9VR42_DROME	Dmel\CG3008	Serine/threonine-protein kinase RIO3 OS=Drosophila melanogaster OX=7227 GN=Dmel\CG3008 PE=1 SV=1	342	QRDRYIKDDYRFK	R.YIK#DDYR.F	-0.625721	0.0196462	0.104113
		47	M9NE22	Appl	Beta amyloid protein-like, isoform B	-4.737	4.12044	3				47	Q9V8F5	BomBc1	Bomanin Bicipital 1	5.30425	3.85561	6				tr|Q7JVN6|Q7JVN6_DROME	CT30783	GH17672p OS=Drosophila melanogaster OX=7227 GN=CT30783 PE=1 SV=1	71	PIGPKLKSEDTSD	K.LK#SEDTSDSPLSR.P	-0.635891	0.000245383	0.0108582
		48	Q9VAT7	aqrs	Aquarius	-1.93357	1.57977	6				48	A1ZB61	BomBc2	Bomanin bicipital 2, isoform A	0.451407	1.58596	4				tr|Q9W1E8|Q9W1E8_DROME	or	Adaptor protein complex AP-3 small chain sigma3 OS=Drosophila melanogaster OX=7227 GN=or PE=1 SV=2	41	TFQLVSKRDDNVC	K.ETFQLVSK#R.D	-0.640838	5.79079e-06	0.00170828
		49	Q7K1U0	Arc1	Activity-regulated cytoskeleton associated protein 1	-2.11118	4.16654	11				49	Q9VD49	BomT3	Bomanin tailed 3, isoform A	17.5021	2.86042	1				tr|Q8SYJ2|Q8SYJ2_DROME	ND-MLRQ	GEO09626p1 OS=Drosophila melanogaster OX=7227 GN=ND-MLRQ PE=1 SV=1	75	RDYSKTKSAAPNF	K.TK#SAAPNFDE.-	-0.648773	0.000168499	0.00932012
		50	Q7JV70	Arc2	Activity-regulated cytoskeleton associated protein 2	-1.96239	6.58185	5				50	Q9VX02	bs13c01.y1	Mitochondrial 18 kDa protein	0.322493	3.71747	5				sp|Q95RA9|GILT1_DROME	GILT1	GILT-like protein 1 OS=Drosophila melanogaster OX=7227 GN=GILT1 PE=1 SV=1	128	CLMKAGKNFPDNV	K.AGK#NFPDNVYPGQR.C	-0.649714	0.00135716	0.0226619
		51	Q9VDT1	Arc42	Arc42	-0.364755	1.68734	13				51	L0MN91	bt_1	Bent, isoform I	4.63345	5.00529	3				tr|Q9VQZ0|Q9VQZ0_DROME	Dmel\CG3652	Protein YIPF OS=Drosophila melanogaster OX=7227 GN=Dmel\CG3652 PE=1 SV=2	71	VLYPKEKSSLLRD	K.EK#SSLLR.D	-0.655531	0.00515992	0.047568
		52	A0A0B4KF86	Atg9	Autophagy-related protein 9	-0.326004	2.45043	11				52	M9PCT7	bun_1	Bunched, isoform O	0.339797	1.87435	1				tr|Q9VR42|Q9VR42_DROME	Dmel\CG3008	Serine/threonine-protein kinase RIO3 OS=Drosophila melanogaster OX=7227 GN=Dmel\CG3008 PE=1 SV=1	335	TTLNEFKQRDRYI	K.TTLNEFK#QR.D	-0.656593	0.00192128	0.0274247
		53	A0A0B4LFH8	ATPCL_1	ATP-citrate synthase	-0.468339	2.5417	2				53	Q8SXE1	c-SPH64	RH69521p	0.44622	2.64742	1				tr|Q9W513|Q9W513_DROME	Dmel\CG17776	GEO10196p1 OS=Drosophila melanogaster OX=7227 GN=Dmel\CG17776 PE=2 SV=1	4	xxxMQKKPINTNT	K.K#PINTNTLLDK.L	-0.661664	0.00310349	0.0330915
		54	A1ZAA9	ATPW	ATP synthase subunit s, mitochondrial	-0.370477	3.5718	2				54	Q9VTU8	CAH2	Carbonic anhydrase 2, isoform A	0.690301	3.68797	5				tr|A8WH76|A8WH76_DROME	inaF-B	GEO10024p1 OS=Drosophila melanogaster OX=7227 GN=inaF-B PE=1 SV=1	19	DVVKEAKDEEIPM	K.EAK#DEEIPM*PK.S	-0.662885	0.00108548	0.0200135
		55	P45884	AttA	Attacin-A	-1.75889	4.91678	6				55	B7YZE0	CAP_1	CAP, isoform P	0.441157	1.81961	2				tr|Q9VXI6|Q9VXI6_DROME	UQCR-14	Cytochrome b-c1 complex subunit 7 OS=Drosophila melanogaster OX=7227 GN=UQCR-14 PE=1 SV=1	109	EREDWEKIHxxxx	R.EDWEK#IH.-	-0.669426	0.001422	0.0224727
		56	Q95NH6	AttC	Attacin-C	-2.47339	4.68358	8				56	Q9V3L8	Ccp84Aa	Ccp84Aa	0.453601	1.49196	9				tr|Q961B9|Q961B9_DROME	LD24073p	LD24073p OS=Drosophila melanogaster OX=7227 GN=LD24073p PE=2 SV=1	90	KYPAAAKEFKVRG	K.YPAAAK#EFK.V	-0.669672	0.00507636	0.0477934
		57	M9PE65	axo	Axotactin, isoform C	-0.698968	3.16404	14				57	Q9VCW2	cd	Cardinal	1.05058	1.77497	1				tr|Q9VAY2|Q9VAY2_DROME	Gp93	HSP 82 OS=Drosophila melanogaster OX=7227 GN=Gp93 PE=1 SV=1	590	KFQNVAKEGFQLN	K.FQNVAK#EGFQLNESEK.S	-0.673739	0.00572131	0.0501323
		58	A1Z8I8	BcDNA:AT13707	Uncharacterized protein, isoform E	-0.762195	1.65731	3				58	E1JHB2	cdc14_1	Protein-tyrosine-phosphatase	0.327233	1.44129	2				tr|Q0E8E8|Q0E8E8_DROME	Mpcp2	Phosphate carrier protein, mitochondrial OS=Drosophila melanogaster OX=7227 GN=Mpcp2 PE=1 SV=1	206	AVPKMLKEEGVNA	K.M*LK#EEGVNAFYK.G	-0.688601	9.62543e-05	0.00774409
		59	A0A0B4KH85	BcDNA:AT19233	Uncharacterized protein, isoform C	-0.695661	3.26859	2				59	Q9VIT2	CG10268	Probable phosphomevalonate kinase	0.771495	2.00118	1				tr|Q0E8E8|Q0E8E8_DROME	Mpcp2	Phosphate carrier protein, mitochondrial OS=Drosophila melanogaster OX=7227 GN=Mpcp2 PE=1 SV=1	96	LQVDQAKYKNLVH	R.LQVDQAK#YK.N	-0.698598	0.000396238	0.0129878
		60	Q8INU9	BcDNA:AT19802	Uncharacterized protein	-2.3033	1.60484	2				60	D0Z748	CG11073-RA	RH33260p	0.965879	2.23548	1				tr|Q961N0|Q961N0_DROME	alpha-Est2	Alpha-Esterase-2, isoform A OS=Drosophila melanogaster OX=7227 GN=alpha-Est2 PE=2 SV=1	38	TVILDTKYGQVRG	R.LSTGHTVILDTK#YGQVR.G	-0.701055	0.00020923	0.0102872
		61	Q9W0X8	BcDNA:GH03108	LD43587p	-0.406136	3.038	2				61	Q9V9X4	CG11334	Methylthioribose-1-phosphate isomerase	0.993887	3.11603	11				sp|Q9VFP1|CP6D5_DROME	Cyp6d5	Probable cytochrome P450 6d5 OS=Drosophila melanogaster OX=7227 GN=Cyp6d5 PE=2 SV=1	279	QLRNQGKINTDDN	R.NQGK#INTDDNIWSAESTK.N	-0.703736	0.0157137	0.0939637
		62	A0A0B4KH77	BcDNA:GH07466	Uncharacterized protein, isoform D	-0.60248	2.7921	5				62	Q9VF17	CG11846	Guanylate cyclase	0.407131	1.38271	1				sp|Q00748|MDR65_DROME	Mdr65	Multidrug resistance protein homolog 65 OS=Drosophila melanogaster OX=7227 GN=Mdr65 PE=1 SV=2	591	ALDLASKGRTTIV	K.QVQQALDLASK#GR.T	-0.707578	0.011867	0.0789647
		63	Q9W310	BcDNA:GH18955	GH18955p	-1.19481	1.91971	1				63	Q95SR0	CG11955	Aminopeptidase	0.359506	2.20299	3				tr|Q9VIQ8|Q9VIQ8_DROME	COX4	Cytochrome c oxidase subunit 4 OS=Drosophila melanogaster OX=7227 GN=COX4 PE=1 SV=1	92	LSTQEIKALYRAS	K.LSTQEIK#ALYR.A	-0.707702	0.00859623	0.0650228
		64	Q8I937	BcDNA:LD24586	Ribosome biogenesis regulatory protein	-0.381267	2.25101	8				64	A0A0B4KGW3	CG11976	Uncharacterized protein, isoform B	0.905956	1.71454	3				tr|Q9VRN1|Q9VRN1_DROME	TM9SF3	Transmembrane 9 superfamily member OS=Drosophila melanogaster OX=7227 GN=TM9SF3 PE=1 SV=2	260	DYARYSKDEEIDD	R.YSK#DEEIDDM*ER.D	-0.711919	0.00502279	0.0477975
		65	A0A0B4LHA6	BcDNA:LP11469	GEO09323p1	-0.723952	2.20255	6				65	Q9VYG1	CG12096	26S proteasome non-ATPase regulatory subunit 5	17.4739	3.9636	1				tr|Q9VC63|Q9VC63_DROME	Cftr	FI20190p1 OS=Drosophila melanogaster OX=7227 GN=Cftr PE=1 SV=2	1253	EDVELRKAIPGLD	R.K#AIPGLDYMVTER.G	-0.73921	0.00375661	0.0377795
		66	Q9V9U9	BcDNA:RE07994	Nucleolar protein 16	-0.360328	3.01796	4				66	Q5LJT3	CG12466	MIP01391p	0.936649	2.68876	7				tr|Q9VRL0|Q9VRL0_DROME	Cyt-c1	Cytochrome c1, isoform A OS=Drosophila melanogaster OX=7227 GN=Cyt-c1 PE=1 SV=1	136	AEQITVKDGPDDT	K.AEAEQITVK#DGPDDTGNYYTRPGK.L	-0.758731	0.000402605	0.0127252
		67	Q9VWT7	BcDNA:RE41194	GEO07745p1	-0.821672	2.0909	1				67	Q9VP02	CG12562	Aldose 1-epimerase	1.1457	5.14376	7				tr|Q8IQC6|Q8IQC6_DROME	BcDNA:RE03722	Uncharacterized protein, isoform A OS=Drosophila melanogaster OX=7227 GN=BcDNA:RE03722 PE=4 SV=1	45	NEHRGIKNPDSVR	R.GIK#NPDSVR.R	-0.767058	0.00053434	0.0127808
		68	Q7JRC0	BcDNA:RH17411	GEO09647p1	-0.350583	1.33584	2				68	Q9W287	CG13504	Uncharacterized protein	0.39576	1.53832	4				tr|Q9VIQ8|Q9VIQ8_DROME	COX4	Cytochrome c oxidase subunit 4 OS=Drosophila melanogaster OX=7227 GN=COX4 PE=1 SV=1	85	EQGDWKKLSTQEI	K.K#LSTQEIK.A	-0.77143	0.0166173	0.0973927
		69	Q9W152	BcDNA:RH33060	RH33060p	-0.640706	1.71074	2				69	Q8IMT6	CG13657	FI01822p	0.531738	2.50074	4				tr|Q7K4Y0|Q7K4Y0_DROME	Desat1	Desaturase 1, isoform A OS=Drosophila melanogaster OX=7227 GN=Desat1 PE=1 SV=1	198	EVKAKGKGVDLSD	K.GK#GVDLSDLR.A	-0.777317	0.0170238	0.098471
		70	Q7KVI9	BcDNA:RH38235	Uncharacterized protein, isoform B	-0.560948	1.46221	3				70	Q8IPJ5	CG13770	FI18525p1	1.7443	2.84067	2				sp|O97477|INO1_DROME	Inos	Inositol-3-phosphate synthase OS=Drosophila melanogaster OX=7227 GN=Inos PE=1 SV=1	52	PQTTSLKIRTGRH	R.TADGQLQVHPQTTSLK#IR.T	-0.782225	0.00237697	0.0300517
		71	Q8SY67	BcDNA:RH62928	Lysozyme	-0.343262	1.68633	2				71	E1JH94	CG14481_1	GEO02631p1	0.578722	2.24271	3				sp|Q9W1V3|FBRL_DROME	Fib	rRNA 2'-O-methyltransferase fibrillarin OS=Drosophila melanogaster OX=7227 GN=Fib PE=2 SV=1	230	DLINVAKKRTNII	R.DLINVAK#K.R	-0.783036	2.20907e-05	0.00325837
		72	Q8SXV4	BcDNA:RH68528	RH68528p	-2.56297	2.87205	5				72	Q9VBK1	CG14539	LP24461p	1.57376	2.55625	3				tr|Q9W0M4|Q9W0M4_DROME	Dmel\CG13887	Endoplasmic reticulum transmembrane protein OS=Drosophila melanogaster OX=7227 GN=Dmel\CG13887 PE=1 SV=1	194	KDKEAVKSQAESI	K.EAVK#SQAESINR.E	-0.790893	0.0135539	0.0844735
		73	Q9VK39	BcDNA:RH70154	FI09204p	-1.56201	2.82986	2				73	B7Z103	CG15055	Uncharacterized protein, isoform E	0.890566	3.79949	3				tr|Q9I7H4|Q9I7H4_DROME	Dmel\CG9717	RE02508p OS=Drosophila melanogaster OX=7227 GN=Dmel\CG9717 PE=2 SV=1	634	HAKLAEKSPPIxx	K.LAEK#SPPI.-	-0.794264	0.0131218	0.0823601
		74	M9PEZ6	BcDNA:SD10385	Uncharacterized protein, isoform F	-0.355503	2.39659	4				74	A1ZAP8	CG15607	Uncharacterized protein, isoform C	0.358952	2.05028	3				tr|Q9VD30|Q9VD30_DROME	rdhB	GH05294p OS=Drosophila melanogaster OX=7227 GN=rdhB PE=1 SV=1	129	CLREALKHMAAVK	R.EALK#HM*AAVK.V	-0.799939	0.000841118	0.0181558
		75	Q8MRT7	BcDNA:SD26038	SD26038p	-4.74007	3.65596	1				75	Q9W490	CG15774	FI04818p	0.840999	2.61007	2				tr|Q9VMX4|Q9VMX4_DROME	Scox	AT19154p OS=Drosophila melanogaster OX=7227 GN=Scox PE=1 SV=1	159	SKEVVAKYVKEFS	K.EVVAK#YVK.E	-0.812111	0.000815864	0.018051
		76	A1ZAU4	BEST:GH19547	RH39096p	-1.39043	3.50296	11				76	Q7KV94	CG16760	Inosine phosphorylase	1.5527	2.2509	10				tr|Q0E8E8|Q0E8E8_DROME	Mpcp2	Phosphate carrier protein, mitochondrial OS=Drosophila melanogaster OX=7227 GN=Mpcp2 PE=1 SV=1	98	VDQAKYKNLVHGF	K.YK#NLVHGFK.V	-0.847061	0.000904514	0.0186162
		77	X2JAD3	BG:DS00797.2	Glucose-6-phosphate 1-epimerase	-0.327713	2.53192	2				77	Q9VUW1	cg17026	Inositol-1-monophosphatase	0.407458	4.91678	3				sp|P14199|REF2P_DROME	ref(2)P	Protein ref(2)P OS=Drosophila melanogaster OX=7227 GN=ref(2)P PE=1 SV=2	49	QERQLPKCDVRTF	R.QLPK#CDVR.T	-0.85064	0.000329612	0.0121544
		78	Q961T9	BG:DS00941.11	GH07914p	-0.77335	2.94369	13				78	Q8IRH5	CG2199	Zinc finger protein CG2199	0.357391	2.55625	9				tr|Q7K3S3|Q7K3S3_DROME	fusl	Fuseless, isoform A OS=Drosophila melanogaster OX=7227 GN=fusl PE=2 SV=1	436	RNAEKDKEAQSSL	K.DK#EAQSSLIEK.P	-0.853709	0.000340671	0.0120598
		79	Q9VPD6	BNIP3	RE48077p	-0.404809	3.07154	2				79	Q9VI66	CG2640	GH28833p	0.466505	3.08414	8				sp|Q9VN13|SFXN1_DROME	Sfxn1-3	Sideroflexin-1-3 OS=Drosophila melanogaster OX=7227 GN=Sfxn1-3 PE=2 SV=1	308	RDSIRKKRPELET	K.K#RPELETVWFNK.G	-0.854774	0.000100181	0.00738838
		80	Q8WTC1	bonsai	28S ribosomal protein S15, mitochondrial	-0.323784	2.13394	3				80	Q7JRC9	CG30493;CG30496;l(2)08492	RE73310p	0.496838	3.81953	1				tr|Q8T9E6|Q8T9E6_DROME	l(2)SH2	SD03967p OS=Drosophila melanogaster OX=7227 GN=l(2)SH2 0142 PE=2 SV=1	463	DPDLLEKNLRPQP	K.ALSGGPESADPDLLEK#NLRPQPQPLAK.A	-0.86964	0.0158538	0.0941653
		81	P51406	bys	Bystin	-0.425688	2.29146	4				81	Q9VL63	CG31712	UPF0430 protein CG31712	0.839296	3.60394	1				tr|Q0E8E8|Q0E8E8_DROME	Mpcp2	Phosphate carrier protein, mitochondrial OS=Drosophila melanogaster OX=7227 GN=Mpcp2 PE=1 SV=1	352	EMPASLKAKQHxx	K.VALGIPRPPPPEM*PASLK#AK.Q	-0.875192	0.0130623	0.0825721
		82	Q9VJZ8	c-SPH166	GH08193p	-1.55896	3.0767	4				82	M9PER6	CG32051	Uncharacterized protein, isoform R	0.776698	1.37959	2				tr|Q9VAY2|Q9VAY2_DROME	Gp93	HSP 82 OS=Drosophila melanogaster OX=7227 GN=Gp93 PE=1 SV=1	285	IRMWSSKTVEEEV	R.M*WSSK#TVEEEVPVEEEAKPEK.S	-0.884287	0.00680298	0.0552352
		83	Q9VL01	c-SPH35	FI06461p	-0.489688	2.95529	12				83	Q8SY96	CG32500	NFU1 iron-sulfur cluster scaffold homolog, mitochondrial	2.99409	2.97283	2				tr|Q7K2W6|Q7K2W6_DROME	PPO1	GH04080p OS=Drosophila melanogaster OX=7227 GN=PPO1 PE=1 SV=1	259	FCNNLKKVQPLNN	K.K#VQPLNNLR.V	-0.893512	0.000890096	0.0187556
		84	Q9VB76	CAH9	Carbonic anhydrase	-0.623854	2.76362	2				84	Q9VME1	CG33295	FI01864p	0.567141	1.99194	5				sp|O01666|ATPG_DROME	ATPsyngamma	ATP synthase subunit gamma, mitochondrial OS=Drosophila melanogaster OX=7227 GN=ATPsyngamma PE=2 SV=2	88	EIQPDEKAEPKKL	K.TEIQPDEK#AEPK.K	-0.894791	0.00914254	0.0674262
		85	A1Z872	CAP_4	CAP, isoform D	-2.2425	3.68138	2				85	M9PDW8	CG3950	Uncharacterized protein, isoform T	0.743966	3.20427	32				tr|Q9VAJ9|Q9VAJ9_DROME	Dmel\CG1907	SD09259p OS=Drosophila melanogaster OX=7227 GN=Dmel\CG1907 PE=1 SV=1	313	YVLGSNKSTGLxx	K.YVLGSNK#STGL.-	-0.89542	5.80845e-06	0.00128512
		86	Q7JWP9	capricious-like	RE09008p	-0.941351	4.65784	6				86	Q9VV83	CG4098-PA	Nudix hydrolase domain-containing protein	4.58451	3.41715	2				sp|P14199|REF2P_DROME	ref(2)P	Protein ref(2)P OS=Drosophila melanogaster OX=7227 GN=ref(2)P PE=1 SV=2	276	PTVTAEKAAESEA	K.AAEQTESPPQAEPTVTAEK#AAESEAK.P	-0.895752	0.0189086	0.102037
		87	B7Z013	capu_1	Cappuccino, isoform I	-5.61835	3.57095	1				87	A1Z9A2	CG4646	UPF0587 protein CG4646	5.02323	3.47926	4				tr|Q0E8E8|Q0E8E8_DROME	Mpcp2	Phosphate carrier protein, mitochondrial OS=Drosophila melanogaster OX=7227 GN=Mpcp2 PE=1 SV=1	292	SKLNQAKGASAIS	K.LNQAK#GASAISVAK.S	-0.903741	0.00766648	0.0595161
		88	E2QD75	Cbp80	80 kDa nuclear cap-binding protein	-1.02888	3.86744	10				88	Q7KML2	CG5009	Probable peroxisomal acyl-coenzyme A oxidase 1	0.383365	3.2269	10				tr|Q9VKM3|Q9VKM3_DROME	ATPsynG	ATP synthase subunit OS=Drosophila melanogaster OX=7227 GN=ATPsynG PE=1 SV=1	31	VFLKYAKVELTPP	K.YAK#VELTPPTPADIPAIR.Q	-0.914379	0.00290738	0.0321629
		89	Q9VW41	Ccdc58	Coiled-coil domain-containing protein 58	-0.532237	2.35313	1				89	E1JGK8	CG5134	Uncharacterized protein, isoform A	0.461502	1.9107	4				tr|Q9VVH5|Q9VVH5_DROME	UQCR-Q	Complex III subunit 8 OS=Drosophila melanogaster OX=7227 GN=UQCR-Q PE=1 SV=1	80	HTALLRKNPADYA	R.K#NPADYANDE.-	-0.921738	0.000431319	0.0127239
		90	Q4V4I9	CCHa1	Neuropeptide CCHamide-1	-4.83564	3.87705	1				90	Q8IQS4	CG5584	MIP05773p	0.6928	2.61356	3				tr|Q7KMQ0|Q7KMQ0_DROME	Rpt1	26S proteasome regulatory subunit 7 OS=Drosophila melanogaster OX=7227 GN=Rpt1 PE=1 SV=1	57	DIQKAVKQVNELT	K.AVK#QVNELTGIK.E	-0.921995	0.00460228	0.044272
		91	O17432	Cdk9	Cyclin-dependent kinase 9	-0.332366	2.16713	2				91	Q7KTP7	CG5822	LP22840p	0.413317	3.66472	7				sp|P29829|GBB2_DROME	Gbeta76C	Guanine nucleotide-binding protein subunit beta-2 OS=Drosophila melanogaster OX=7227 GN=Gbeta76C PE=1 SV=3	29	KDDQKSKADCTLA	K.SK#ADCTLADK.C	-0.928699	0.0171439	0.0978864
		92	M9MSL4	Cep135	Centrosomal protein 135kDa, isoform B	-2.34289	2.11373	2				92	Q9VF71	CG6136	Copper homeostasis protein cutC homolog	0.915747	3.47926	9				tr|Q7K3S3|Q7K3S3_DROME	fusl	Fuseless, isoform A OS=Drosophila melanogaster OX=7227 GN=fusl PE=2 SV=1	445	QSSLIEKPHAAVQ	K.EAQSSLIEK#PHAAVQIV.-	-0.929093	0.0114427	0.0767179
		93	A1ZBK7	cer	Crammer	-1.13791	2.78726	4				93	Q8MSJ6	CG7096	GH08336p	1.3019	3.05614	1				tr|Q8MLQ7|Q8MLQ7_DROME	Dmel\CG4797	RH09188p OS=Drosophila melanogaster OX=7227 GN=Dmel\CG4797 PE=2 SV=2	266	SEISAQKELNDMK	R.GSEISAQK#ELNDM*K.Q	-0.964398	0.00105644	0.0207766
		94	A1Z9W2	CG10220	RH47216p	-0.712458	5.09627	7				94	Q9VJN0	CG7647	Carboxypeptidase	0.683587	1.97531	4				tr|Q9W513|Q9W513_DROME	Dmel\CG17776	GEO10196p1 OS=Drosophila melanogaster OX=7227 GN=Dmel\CG17776 PE=2 SV=1	55	KQQAELKLLDEGA	K.QQAELK#LLDEGAHDK.A	-0.966108	0.00149903	0.0232745
		95	M9PBR6	CG10977	Uncharacterized protein, isoform F	-0.757878	3.85135	4				95	Q9W0D6	cg7879	FI22004p1	0.342013	2.60359	3				sp|P14199|REF2P_DROME	ref(2)P	Protein ref(2)P OS=Drosophila melanogaster OX=7227 GN=ref(2)P PE=1 SV=2	257	AEPQKPKAAEQTE	K.PK#AAEQTESPPQAEPTVTAEK.A	-0.997855	0.00977641	0.0697752
		96	Q9VH39	CG11722	Protein NDUFAF4 homolog	-0.525431	3.86962	15				96	Q7KTI5	CG8113	Uncharacterized protein, isoform L	0.57391	1.52071	27				tr|Q4V4P2|Q4V4P2_DROME	CG12825-RA	IP04228p OS=Drosophila melanogaster OX=7227 GN=CG12825-RA PE=2 SV=2	138	ASLSDKKEFINHI	K.K#EFINHI.-	-1.00912	0.0051068	0.0475738
		97	Q9VSA3	CG12262	Probable medium-chain specific acyl-CoA dehydrogenase, mitochondrial	-0.846718	4.61713	33				97	A1ZAI3	CG8303	Putative fatty acyl-CoA reductase CG8303	0.354103	1.41859	6				tr|Q9VF15|Q9VF15_DROME	glob1	GEO09476p1 OS=Drosophila melanogaster OX=7227 GN=glob1 PE=1 SV=1	103	IPRTVSKESYNQL	R.TVSK#ESYNQLK.G	-1.02119	0.000804876	0.0182645
		98	O97067	CG1307	Probable peptidyl-tRNA hydrolase 2	-1.27491	4.93222	2				98	Q9VXB0	CG9132	NECAP-like protein CG9132	0.763362	4.11821	9				tr|X2J9T3|X2J9T3_DROME	Dmel\CG7149	Uncharacterized protein, isoform B OS=Drosophila melanogaster OX=7227 GN=Dmel\CG7149 PE=3 SV=1	406	DVVEDAKPTENVE	K.QTVAAEEELQDVVEDAK#PTENVEEV.-	-1.05625	0.00518639	0.0473191
		99	Q9VLK2	CG13096	Ribosomal L1 domain-containing protein CG13096	-0.37153	1.53775	8				99	Q9VTI8	chrb	Protein charybde	0.42984	3.0223	1				sp|P19334|TRP_DROME	trp	Transient receptor potential protein OS=Drosophila melanogaster OX=7227 GN=trp PE=1 SV=3	361	PDSEGAKFMRKPF	K.YILAPDSEGAK#FMR.K	-1.07637	0.0123888	0.0812156
		100	A1Z8G3	cg13227	Uncharacterized protein	-0.586435	1.63944	1				100	A1Z8L7	CK02422a	Uncharacterized protein, isoform C	1.7012	3.5718	1				tr|Q9VQ29|Q9VQ29_DROME	RFeSP	Cytochrome b-c1 complex subunit Rieske, mitochondrial OS=Drosophila melanogaster OX=7227 GN=RFeSP PE=1 SV=3	119	SDIPEGKSVTFKW	K.LSDIPEGK#SVTFK.W	-1.07933	0.00299235	0.0322955
		101	A1ZAX7	CG14481	Uncharacterized protein	-0.634324	2.86042	2				101	Q7JQG5	ckn	Caskin, isoform B	0.323437	1.53775	4				tr|Q9VY46|Q9VY46_DROME	Fbxl4	F box and leucine-rich-repeat gene 4 OS=Drosophila melanogaster OX=7227 GN=Fbxl4 PE=2 SV=2	205	FAPSLKKTTMLTK	K.K#TTM*LTK.T	-1.08012	0.00214299	0.0296335
		102	Q9V9Z9	CG1542	Probable rRNA-processing protein EBP2 homolog	-0.356968	1.93185	4				102	Q9VGH7	ClC-a	Chloride channel protein 2	0.374169	1.69808	6				tr|Q9VAY2|Q9VAY2_DROME	Gp93	HSP 82 OS=Drosophila melanogaster OX=7227 GN=Gp93 PE=1 SV=1	531	KERMKAKQEHIYY	K.AK#QEHIYYIAGANR.A	-1.08994	0.00383907	0.038175
		103	Q8IPX4	CG16933	Uncharacterized protein, isoform A	-2.35185	1.58437	1				103	P08120	Col4a1	Collagen alpha-1(IV) chain	0.862043	1.90639	10				tr|Q8SYJ2|Q8SYJ2_DROME	ND-MLRQ	GEO09626p1 OS=Drosophila melanogaster OX=7227 GN=ND-MLRQ PE=1 SV=1	58	EPWQEYKEKQYKF	R.TSNPEPWQEYK#EK.Q	-1.1208	0.00326508	0.0339952
		104	Q9VLB4	CG17022	Uncharacterized protein	-4.11141	1.65006	7				104	A0A0B4KH80	Cow	Carrier of wingless, isoform E	0.730484	3.84754	2				tr|Q7KSQ0|Q7KSQ0_DROME	sea	LD46175p OS=Drosophila melanogaster OX=7227 GN=sea PE=1 SV=1	66	QLQLDEKGAAKKY	K.TQLQLDEK#GAAK.K	-1.13007	5.6045e-06	0.00247999
		105	Q9VKT1	CG17093	GH11711p	-2.28329	2.23081	14				105	P07186	Cp19	Chorion protein S19	3.43125	2.41138	1				tr|Q9VIQ8|Q9VIQ8_DROME	COX4	Cytochrome c oxidase subunit 4 OS=Drosophila melanogaster OX=7227 GN=COX4 PE=1 SV=1	178	KWDYENKKWKNxx	K.WDYENK#K.W	-1.13789	0.0001507	0.00889132
		106	Q9VRF7	CG1726	GH09530p	-0.659138	3.36919	5				106	Q02910	Cpn	Calphotin	4.83202	2.80884	3				tr|O77134|O77134_DROME	ATPsynE	ATP synthase subunit e, mitochondrial OS=Drosophila melanogaster OX=7227 GN=ATPsynE PE=1 SV=1	76	ALAELSKPTPKHx	R.ALAELSK#PTPK.H	-1.14342	0.00177541	0.0261873
		107	Q8MT77	CG17338	LD28489p	-0.361569	2.92409	5				107	Q9VYM5	Cpr11A	Cuticular protein 11A	1.42013	4.47448	1				tr|Q9VE75|Q9VE75_DROME	Vha100-2	V-type proton ATPase subunit a OS=Drosophila melanogaster OX=7227 GN=Vha100-2 PE=1 SV=2	198	RGNVFLKRSDLDE	R.GNVFLK#R.S	-1.16504	0.00385167	0.0378748
		108	Q5BIB8	CG17443	RE19569p	-0.580613	2.4663	3				108	Q9VYM0	Cpr11B	CG2555-PA	0.905907	2.2946	6				sp|O02373|UGDH_DROME	sgl	UDP-glucose 6-dehydrogenase OS=Drosophila melanogaster OX=7227 GN=sgl PE=1 SV=1	103	GRAADLKYVESAA	R.AADLK#YVESAAR.M	-1.18334	0.0106685	0.0731911
		109	Q9VIK7	CG17465	LD18032p	-0.343834	3.10765	5				109	Q9VLB1	Cpr30B	Cuticular protein 30B	0.817838	2.09573	4				tr|Q9VAY2|Q9VAY2_DROME	Gp93	HSP 82 OS=Drosophila melanogaster OX=7227 GN=Gp93 PE=1 SV=1	176	TADFLAKMQDPSK	K.SGTADFLAK#MQDPSK.S	-1.23916	0.0022122	0.0287912
		110	Q5LJP9	CG17486	Asparagine synthetase domain-containing protein CG17486	-0.762004	3.038	1				110	Q8IPD8	Cpr30F	Cuticular protein 30F	2.59985	2.9829	9				tr|Q9VN21|Q9VN21_DROME	lost	LD30155p OS=Drosophila melanogaster OX=7227 GN=lost PE=1 SV=1	69	SFVGADKAAALFA	R.IPSFVGADK#AAALFANEEEFK.K	-1.2413	0.00260798	0.0316172
		111	Q95SN8	CG17837	GH12395p	-0.409834	1.66213	8				111	A1Z8Z7	Cpr49Ah	Cuticular protein 49Ah	0.457868	2.05065	6				tr|Q9VHT9|Q9VHT9_DROME	Nazo	GEO08986p1 OS=Drosophila melanogaster OX=7227 GN=Nazo PE=1 SV=2	127	VALEAVKSYITDR	R.HVQEVALEAVK#SYITDR.M	-1.2654	0.0184616	0.100236
		112	Q9I7I3	CG17837_1	GH12831p	-0.648253	1.88521	2				112	Q7K5J8	Cpr57A	Cuticular protein 57A, isoform A	1.34876	2.6816	13				tr|Q9W1N3|Q9W1N3_DROME	levy	Levy, isoform A OS=Drosophila melanogaster OX=7227 GN=levy PE=1 SV=1	74	PRQEFVKYDYLRR	R.QEFVK#YDYLR.R	-1.28032	0.00138409	0.0226836
		113	Q9VHF2	CG18473	Phosphotriesterase-related protein	-1.29656	1.85779	7				113	Q8MLN7	Cpr60D	Cuticular protein 60D, isoform A	0.360143	1.35364	1				sp|Q0KHY3|MESH_DROME	mesh	Protein mesh OS=Drosophila melanogaster OX=7227 GN=mesh PE=1 SV=2	1283	QIDFPAKKWDLDE	R.TNEPLPGKPQIDFPAK#K.W	-1.28877	0.018353	0.100884
		114	A0A0B4KEE5	CG2088	Uncharacterized protein, isoform Q	-0.532486	1.86755	10				114	Q9W078	Cpr62Bb	Cuticular protein 62Bb, isoform A	1.36654	3.3865	13				tr|Q7KMQ0|Q7KMQ0_DROME	Rpt1	26S proteasome regulatory subunit 7 OS=Drosophila melanogaster OX=7227 GN=Rpt1 PE=1 SV=1	248	GSELVQKYVGEGA	R.VIGSELVQK#YVGEGAR.M	-1.32753	0.000220428	0.0102673
		115	A1Z7K2	CG2396	FI03455p	-0.370814	3.41415	7				115	Q9W077	Cpr62Bc	Cuticular protein 62Bc, isoform A	0.748485	2.43839	13				tr|Q9VAY2|Q9VAY2_DROME	Gp93	HSP 82 OS=Drosophila melanogaster OX=7227 GN=Gp93 PE=1 SV=1	679	TYYLNQKKTLEIN	R.TYYLNQK#K.T	-1.33293	0.00534122	0.0477472
		116	Q9W280	CG30279	GH11358p	-1.35298	4.12044	1				116	Q9VZG0	Cpr64Ac	Cuticular protein 64Ac	1.11721	3.038	10				sp|Q9VGG6|IDLC_DROME	Dnali1	Putative inner dynein arm light chain, axonemal OS=Drosophila melanogaster OX=7227 GN=Dnali1 PE=2 SV=1	26	NPVLVVKHPDKKG	R.YNNPVLVVK#HPDK.K	-1.36443	0.0021303	0.0299256
		117	Q4V566	CG31684	IP13478p	-2.86973	1.99922	1				117	Q8I0P8	Cpr65Av	Cuticular protein 65Av	1.15886	2.98267	2				sp|Q9VN13|SFXN1_DROME	Sfxn1-3	Sideroflexin-1-3 OS=Drosophila melanogaster OX=7227 GN=Sfxn1-3 PE=2 SV=1	56	IKYRAGKDVPECK	R.AGK#DVPECK.T	-1.42058	0.00036512	0.0124281
		118	Q7KVQ0	CG4038	Probable H/ACA ribonucleoprotein complex subunit 1	-0.328623	1.99914	10				118	Q9VSN3	Cpr66D	Cuticular protein 66D	0.667607	1.96908	17				tr|Q9VFF0|Q9VFF0_DROME	UQCR-C1	GH01077p OS=Drosophila melanogaster OX=7227 GN=UQCR-C1 PE=1 SV=2	206	NIQSIGKADLTDY	K.NIQSIGK#ADLTDYIQTHYK.A	-1.45844	0.000670085	0.0156059
		119	Q9VCP1	CG4449	Uncharacterized protein CG4449	-0.360872	2.09108	1				119	Q4V6L8	Cpr76Bc	Cuticular protein 76Bc, isoform C	0.653889	2.39659	2				sp|P19334|TRP_DROME	trp	Transient receptor potential protein OS=Drosophila melanogaster OX=7227 GN=trp PE=1 SV=3	328	LPGFRRKQASQQL	R.K#QASQQLM*DVVK.L	-1.46191	0.00602612	0.05128
		120	Q7K0Y1	CG5033	Ribosome biogenesis protein BOP1 homolog	-0.64672	5.24036	13				120	M9PFX4	Cpr76Bd	Cuticular protein 76Bd, isoform C	0.394046	2.02088	21				tr|Q9VAY2|Q9VAY2_DROME	Gp93	HSP 82 OS=Drosophila melanogaster OX=7227 GN=Gp93 PE=1 SV=1	630	LKDQISKAQVSER	K.DQISK#AQVSER.L	-1.53623	0.00674512	0.0552725
		121	X2JF29	CG5579	Glutathione transferase	-0.729806	3.84524	2				121	Q9VP56	Cpr78Ca	Cuticular protein 78Ca	1.38236	2.76316	1				tr|Q7KMQ0|Q7KMQ0_DROME	Rpt1	26S proteasome regulatory subunit 7 OS=Drosophila melanogaster OX=7227 GN=Rpt1 PE=1 SV=1	340	PGRLDRKVEFGLP	R.K#VEFGLPDQDGR.S	-1.53655	0.00181346	0.0263101
		122	Q9VX34	cg5800	RNA helicase	-0.466652	2.3882	3				122	Q9VDJ8	Cpr92F	Cuticular protein 92F	1.15011	4.34996	5				tr|Q9VMS1|Q9VMS1_DROME	cype	Cyclope, isoform A OS=Drosophila melanogaster OX=7227 GN=cype PE=1 SV=3	63	SKYDANKSFERMK	K.YDANK#SFER.M	-1.58207	0.00169263	0.0258272
		123	Q7JWE2	CG6183	GH09427p	-1.25266	1.7042	5				123	Q9VB82	Cpr97Ea	Cuticular protein 97Ea, isoform A	0.398893	1.75693	12				tr|Q9VVK5|Q9VVK5_DROME	Adgf-A	Adenosine deaminase OS=Drosophila melanogaster OX=7227 GN=Adgf-A PE=1 SV=1	213	AKYGADKVDDYLA	K.YGADK#VDDYLAER.L	-1.58465	0.00649166	0.0541993
		124	Q9VKB4	CG6712	Probable ribosome production factor 1	-0.528683	2.84616	2				124	Q9VB81	Cpr97Eb	Cuticular protein 97Eb	0.378916	1.63424	17				sp|Q9V558|CP4P1_DROME	Cyp4p1	Cytochrome P450 4p1 OS=Drosophila melanogaster OX=7227 GN=Cyp4p1 PE=2 SV=1	287	DDGFVSKKRFAML	K.SSSTADDDGFVSK#K.R	-1.63969	6.12634e-05	0.00677727
		125	Q9VMQ6	CG6922	RE57459p	-0.460177	1.76209	3				125	Q27367	crq	Protein croquemort	0.454987	3.37761	2				tr|Q9VAY2|Q9VAY2_DROME	Gp93	HSP 82 OS=Drosophila melanogaster OX=7227 GN=Gp93 PE=1 SV=1	548	NRAEVEKSPFVER	R.AEVEK#SPFVER.L	-1.70696	0.0114365	0.077262
		126	Q7K2B0	CG7137	Ribosomal RNA-processing protein 8	-0.46847	2.61007	3				126	Q9VT05	CT11439	RE10106p	0.707702	3.97574	3				sp|P14199|REF2P_DROME	ref(2)P	Protein ref(2)P OS=Drosophila melanogaster OX=7227 GN=ref(2)P PE=1 SV=2	97	APVEEPKATKQEG	K.CESNMHVQVAPLAPVEEPK#ATK.Q	-1.75277	0.000462469	0.0124026
		127	A1ZBJ2	cg7461	Uncharacterized protein, isoform B	-0.588355	3.44645	28				127	Q9VPZ5	CT16527	GH04232p	0.50991	1.71861	22				tr|Q4V4P2|Q4V4P2_DROME	CG12825-RA	IP04228p OS=Drosophila melanogaster OX=7227 GN=CG12825-RA PE=2 SV=2	137	YASLSDKKEFINH	R.KEEPPAYASLSDK#K.E	-1.79865	0.00702202	0.0559863
		128	Q95SS8	CG7506	Transmembrane protein 70 homolog, mitochondrial	-0.432119	3.10248	1				128	Q7JVN6	CT30783	GH17672p	0.353433	1.9846	9				sp|Q7K1U0|ARC1_DROME	Arc1	Activity-regulated cytoskeleton associated protein 1 OS=Drosophila melanogaster OX=7227 GN=Arc1 PE=1 SV=1	216	EQLATAKNTRGSK	R.IIEHNNQEDEEQLATAK#NTR.G	-1.94953	1.28684e-05	0.00227771
		129	Q961H2	CG8054	GH23453p	-0.436211	2.899	4				129	Q9W494	cv	Crossveinless	0.471561	1.74012	1				tr|Q9VSZ0|Q9VSZ0_DROME	Dmel\CG33926	Uncharacterized protein, isoform A OS=Drosophila melanogaster OX=7227 GN=Dmel\CG33926 PE=4 SV=2	177	RRTADGKLIFETG	R.TADGK#LIFETGAR.L	-2.35878	0.000427343	0.0130413
		130	Q6NQY9	cg9143	RNA helicase	-0.32445	1.49174	4				130	Q9VVR9	Cyp12c1	Probable cytochrome P450 12c1, mitochondrial	0.665648	2.56747	13
		131	Q9VIF0	CG9246	Nucleolar complex protein 2 homolog	-0.507468	1.56804	2				131	Q9VGZ0	Cyp12e1	Probable cytochrome P450 12e1, mitochondrial	1.14872	7.83687	14
		132	Q8ING0	CG9645_1	Peptidase S1 domain-containing protein	-0.394881	2.49526	11				132	Q9VYT8	Cyp28c1	Probable cytochrome P450 28c1	0.383016	2.12085	4
		133	Q9VFL9	CG9645	FI07901p	-0.632527	1.81521	3				133	Q9VMT5	Cyp28d1	Probable cytochrome P450 28d1	0.870371	2.5417	27
		134	M9PGH3	Cht10	Chitinase 10, isoform B	-0.965865	1.89148	1				134	Q9VFJ0	Cyp313a1	Probable cytochrome P450 313a1	0.733421	1.7718	9
		135	Q9W092	Cht2	Probable chitinase 2	-0.374127	1.52611	7				135	Q9VYQ5	Cyp318a1	Probable cytochrome P450 318a1	0.733409	1.87253	1
		136	Q9VFR3	Cht5	Chitinase 5	-0.332434	2.66496	2				136	Q9VMS7	Cyp4ac3	Probable cytochrome P450 4ac3	1.07446	2.70858	3
		137	Q9VPJ9	CK02656	Uncharacterized protein, isoform B	-0.33379	2.77397	12				137	Q9W011	Cyp4d20	Probable cytochrome P450 4d20	0.837196	2.99943	10
		138	Q9VQG4	colt	Congested-like trachea protein	-0.418944	3.41996	12				138	Q9V4T5	Cyp4e1	Probable cytochrome P450 4e1	0.514396	1.42097	10
		139	A0A0B4LGR6	corto	Corto, isoform B	-1.13725	2.10712	1				139	Q9V774	Cyp6a21	Probable cytochrome P450 6a21	0.801048	2.2336	6
		140	Q9VIQ8	COX4	Cytochrome c oxidase subunit 4	-0.501453	2.41138	8				140	Q27594	Cyp6a9	Cytochrome P450 6a9	0.906655	3.9234	15
		141	Q94514	COX5A	Cytochrome c oxidase subunit 5A, mitochondrial	-0.774525	1.40029	18				141	B6IDY5	Cyp6g1	CYP6G1	2.67632	3.23818	11
		142	A0A0B4K6C3	COX7A	Cytochrome c oxidase subunit 7A, isoform B	-0.599048	1.81416	8				142	Q9VRI9	Cyp6t1	Probable cytochrome P450 6t1	0.406148	2.07352	8
		143	A0A0B4LGC8	Cpes	Ceramide phosphoethanolamine synthase, isoform B	-0.840396	2.63652	2				143	Q9V9L1	Cyp6w1	Probable cytochrome P450 6w1	1.95827	3.53751	3
		144	A1Z8Y3	Cpr49Ab	Cuticular protein 49Ab	-0.898908	2.04348	13				144	Q9W0Q2	Cypl	Peptidyl-prolyl cis-trans isomerase	0.451809	4.01857	4
		145	Q7JR69	Cpr49Ac	Cuticular protein 49Ac, isoform C	-0.527663	1.63031	5				145	P23779	Cys	Cystatin-like protein	0.452108	2.32857	7
		146	Q9VTC8	Cpr67Fb	Cuticular protein 67Fb	-2.09564	1.60072	1				146	Q9VEJ9	cysu	Curly Su	0.464813	2.42811	8
		147	Q9VI16	CRAT	Carnitine O-Acetyl-Transferase, isoform A	-0.457039	3.58871	28				147	O61305	Dbp80	DEAD-box helicase Dbp80	0.407875	1.76041	6
		148	Q9VEK7	CREG	Cellular repressor of E1A-stimulated genes, isoform A	-0.824742	2.77748	3				148	A1ZAW0	Dcr-2	Dicer-2, isoform A	0.456195	3.95503	29
		149	Q9VP13	CRIF	39S ribosomal protein L59, mitochondrial	-0.399966	1.74745	1				149	Q9VQ57	Der-1	Derlin-1	0.390858	1.67384	2
		150	Q9VB02	CROT	Carnitine O-octanoyltransferase, isoform A	-0.759411	4.00153	7				150	Q9VWZ3	Dhc16F	Dynein heavy chain at 16F	4.71618	2.98829	1
		151	Q26377	Crz	Pro-corazonin	-1.1817	1.3273	4				151	Q9VMY9	DhpD	Guanine deaminase	0.446743	2.02705	14
		152	Q9VV09	CT15890	Uncharacterized protein, isoform B	-0.432101	2.93106	2				152	A4IJ70	DIP-epsilon	Dpr-interacting protein epsilon	1.09927	3.85072	3
		153	Q9VN73	CT1789	RE70318p	-0.739744	2.51688	14				153	Q9VA37-2	dj-1beta	Isoform 2 of Protein dj-1beta	0.764793	2.45863	8
		154	Q9Y143	CT18390	BcDNA.GH05536	-0.838612	2.42705	8				154	A2VEF7	Dll	Distal-less, isoform C	0.407039	1.48367	2
		155	Q9VBV4	CT33073	LP07620p	-0.809765	2.33423	4				155	Q4QQB9	dmCG15098	LP21121p	8.01493	2.32752	3
		156	Q9VX70	CT41369	IP12247p	-1.61769	1.74406	7				156	Q9VCK6	Dmel\CG10184	LD34157p	0.755655	2.41707	12
		157	A0A0B4K7U0	CT6764	Uncharacterized protein, isoform M	-0.460864	1.70203	20				157	Q9VTN9	Dmel\CG10361	FI03238p	2.1072	4.17291	15
		158	A8JQX3	cu	Nocturnin	-0.413454	2.11571	2				158	Q9VP68	Dmel\CG10512	Uncharacterized protein, isoform A	0.4008	2.81771	13
		159	Q95RU0	cue	Protein cueball	-0.737522	2.3475	2				159	Q9VBS3	Dmel\CG10560	GH11066p	0.341151	3.37637	8
		160	Q9VE01	Cyp12a5	Probable cytochrome P450 12a5, mitochondrial	-0.483675	2.5377	6				160	Q9VJ32	Dmel\CG10621	FI01821p	0.936635	1.46524	2
		161	Q9V8M2	Cyp12b2	Probable cytochrome P450 12b2, mitochondrial	-0.464533	2.58532	9				161	A0A0B4KGG6	Dmel\CG1090	Uncharacterized protein, isoform I	0.645533	2.83794	10
		162	A0A0B4LF45	Cyp12d1-p	Cyp12d1-p, isoform B	-1.3864	5.01877	12				162	Q9VMZ9	Dmel\CG1092	RE36666p	0.325332	1.32333	5
		163	Q9VW43	Cyp305a1	Probable cytochrome P450 305a1	-0.964734	4.31382	4				163	Q7JWF7	Dmel\CG11211	RH26557p	0.831179	1.60025	1
		164	Q9VQD2	Cyp309a1	Probable cytochrome P450 309a1	-3.18987	3.54744	7				164	B5RJJ4	Dmel\CG11307	LD14019p	0.327051	2.02675	3
		165	P82713	Cyp309a2	Probable cytochrome P450 309a2	-0.81829	3.42467	3				165	Q9VZZ1	Dmel\CG1143	Uncharacterized protein, isoform A	1.12672	1.42769	4
		166	Q9VYQ7	Cyp311a1	Probable cytochrome P450 311a1	-1.26524	4.01438	6				166	Q9V9V4	Dmel\CG11550	CRAL-TRIO domain-containing protein	0.590054	1.90409	10
		167	Q9VMS9	Cyp4ac1	Probable cytochrome P450 4ac1	-0.717487	3.08414	5				167	Q9VZJ8	Dmel\CG11594	RH40737p	1.08449	3.44459	11
		168	Q9VMS8	Cyp4ac2	Probable cytochrome P450 4ac2	-2.63902	3.86744	8				168	Q9VC06	Dmel\CG11771	LD37516p	0.499965	5.37434	23
		169	Q9VLZ7	Cyp4d21	Probable cytochrome P450 4d21	-0.519531	1.37959	5				169	Q8MRM6	Dmel\CG12065_1	GH15213p	0.403624	2.49156	2
		170	Q9VL92	Cyp4e3	Cytochrome P450 4e3	-1.49227	4.17291	2				170	Q9VYA1	Dmel\CG12177	RE18811p	0.343753	2.63583	2
		171	Q9V558	Cyp4p1	Cytochrome P450 4p1	-3.45602	5.14376	10				171	Q9VGF2	Dmel\CG12224	Aldo_ket_red domain-containing protein	5.2759	3.05474	1
		172	Q9VXY0	Cyp4s3	Probable cytochrome P450 4s3	-0.396249	1.74101	1				172	Q9VLU3	Dmel\CG12560	IP09231p	0.977902	6.25945	5
		173	Q9V4U9	Cyp6a13	Probable cytochrome P450 6a13	-3.5662	4.45184	5				173	Q9VR57	Dmel\CG12576	RE18169p	2.45023	2.74086	3
		174	Q9V773	Cyp6a20	Probable cytochrome P450 6a20	-2.54594	6.24989	13				174	A1Z893	Dmel\CG12896	DI01187p	4.38343	4.11821	1
		175	Q27593	Cyp6a8	Cytochrome P450 6a8	-0.847463	1.66906	11				175	A1Z7X8	Dmel\CG12926	FI02944p	0.377524	2.69939	9
		176	Q9W223	Cyp6d2	Probable cytochrome P450 6d2	-2.9604	4.12044	4				176	Q9VVC2	Dmel\CG13022	Uncharacterized protein	0.725251	2.04064	12
		177	Q9VCW1	Cyp6d4	Probable cytochrome P450 6d4	-0.398595	3.17128	3				177	Q9VV26	Dmel\CG13042	GEO12049p1	0.520703	1.69657	2
		178	Q9W130	Cyp9c1	Cytochrome P450 9c1	-1.0574	6.24989	6				178	Q9VV19	Dmel\CG13046	MIP24521p	0.990753	2.19604	1
		179	A0A2U8U1P3	Cyp9f3	Cyp9f3	-0.425878	1.78012	3				179	Q9VV13	Dmel\CG13065	GEO08383p1	0.684556	2.92961	1
		180	Q9VMS1	cype	Cyclope, isoform A	-0.544862	2.41539	6				180	Q9VLE1	Dmel\CG13108	RH63449p	0.329339	1.40021	1
		181	Q9V4N3	Cyt-b5	Cytochrome b5	-0.434029	2.04832	1				181	A1Z8K2	Dmel\CG13204	FI20150p1	0.700074	2.69495	2
		182	Q7K511	D2hgdh	CG3835-RA	-0.84783	4.0492	22				182	Q9VJH1	Dmel\CG13282	Uncharacterized protein, isoform A	0.754864	4.02582	1
		183	Q9VQG9	daw	Dawdle, isoform A	-0.727094	1.73327	2				183	Q9VLL4	Dmel\CG13398	FI23523p1	0.359268	3.19083	3
		184	Q07886	Dbp45A	Probable ATP-dependent RNA helicase Dbp45A	-0.442864	1.44818	1				184	Q9VC67	Dmel\CG13618	RE08075p	0.349981	1.40029	5
		185	Q9W0M0	Dci	Dodecenoyl-CoA delta-isomerase	-1.01521	6.25945	4				185	Q9VCS2	Dmel\CG13833	IP10670p	1.50428	1.73056	4
		186	O16043	Df31	Anon1A4	-0.343734	2.12323	5				186	Q8SYC4	Dmel\CG13893	RE68566p	0.334511	2.78918	10
		187	Q7K1C2	Dgat2	Acyltransferase	-1.861	3.3575	1				187	Q9W0D3	Dmel\CG13917	GH15728p	0.328228	3.94756	4
		188	Q9VH98	Dh44	Diuretic hormone 44, isoform A	-0.811491	3.42063	10				188	Q9W0A6	Dmel\CG13930	WD_REPEATS_REGION domain-containing protein	0.79636	1.54677	1
		189	Q9VAK8	Diedel	Protein Diedel	-2.1409	3.52533	1				189	Q9VPU6	Dmel\CG13950	Galectin	1.60614	2.62478	6
		190	Q9VG79	Dip-C	Dipeptidase C, isoform A	-0.35864	3.89292	5				190	Q9VIR7	Dmel\CG13962	Uncharacterized protein, isoform A	1.38876	3.55815	3
		191	Q9VGA5	Dmel\CG10041	FI16631p1	-2.3881	1.87825	2				191	Q9VU75	Dmel\CG14109	RH45712p	2.12756	2.18676	7
		192	A0A0B4LHM3	Dmel\CG10175	Uncharacterized protein, isoform D	-0.55319	3.68708	3				192	Q9VTG6	Dmel\CG14142	Ubiquitin carboxyl-terminal hydrolase MINDY	0.639775	2.44199	5
		193	M9PJJ5	Dmel\CG10352	Uncharacterized protein	-0.335637	2.10663	4				193	Q9VII2	Dmel\CG14400	IP07785p	1.41193	2.76918	1
		194	Q9VJ64	Dmel\CG10383	LD21810p	-1.12677	3.8108	2				194	Q9VY15	Dmel\CG14411	FI17948p1	0.47493	2.42437	5
		195	A1Z9B5	Dmel\CG10799	IP16508p	-0.813696	3.38685	1				195	A1ZB23	Dmel\CG14495	IP19117p	0.844598	1.7889	2
		196	A0A0B4KEX1	Dmel\CG11073_1	Uncharacterized protein, isoform E	-4.30598	3.4854	3				196	Q9VMY7	Dmel\CG14636	FI21815p1	0.990111	2.56819	1
		197	A8DY52	Dmel\CG11112	Uncharacterized protein	-2.44114	1.90912	1				197	Q9VGU7	Dmel\CG14696	Arrestin_C domain-containing protein	0.467871	2.72378	2
		198	Q9VNK6	Dmel\CG11459	GH15170p	-0.47364	3.18636	4				198	Q9VGK3	Dmel\CG14715	Peptidylprolyl isomerase	6.01503	3.42871	8
		199	Q0KI77	Dmel\CG11598	Lipase	-2.73925	1.86025	4				199	Q9W5A2	Dmel\CG14770	GEO13396p1	0.393982	1.58437	2
		200	Q9VAN8	Dmel\CG11882	FI15955p1	-2.31394	3.46189	2				200	Q9VS11	Dmel\CG14823	Lysozyme	0.900588	3.21294	2
		201	Q9VAM2	Dmel\CG11951	Aminopeptidase	-0.915524	3.25152	3				201	Q9VEW1	Dmel\CG14880	RE15157p	0.813273	2.97319	12
		202	Q4U2G8	Dmel\CG11961	LD02432p	-0.660186	3.08152	5				202	Q9VZT2	Dmel\CG14966	RE68649p	0.33683	2.07748	2
		203	Q7JZ37	Dmel\CG12134	WD repeat-containing protein 89	-0.586405	3.18636	6				203	Q7JRA7	Dmel\CG15096	RH60267p	0.390473	1.86028	2
		204	Q9VNF3	Dmel\CG12171	RE01652p	-0.373096	2.06272	9				204	Q9VZ24	Dmel\CG15201	GEO11412p1	0.556705	1.90016	6
		205	Q9VUR2	Dmel\CG12301	LD31322p	-0.437212	2.27294	5				205	Q9VJR4	Dmel\CG15279	Transporter	0.343538	2.57203	2
		206	Q5U0X8	Dmel\CG12325	LD10780p	-0.397039	2.68806	2				206	Q9VQZ3	Dmel\CG15431	Uncharacterized protein, isoform A	0.413124	1.47745	2
		207	Q9VZV9	Dmel\CG1271	ATP:glycerol 3-phosphotransferase 5	-0.608673	2.932	4				207	A1ZAQ4	Dmel\CG15611	Uncharacterized protein, isoform A	0.327422	1.72579	2
		208	Q9W114	Dmel\CG12848	IP05433p	-0.538663	4.17291	3				208	Q9VR28	Dmel\CG15629	MIP05442p	0.355493	1.76721	1
		209	Q7K0D3	Dmel\CG12909	CG12909 protein	-0.449981	2.64608	4				209	Q9W2M9	Dmel\CG15653	FI16623p1	2.41301	3.80496	4
		210	Q9VV32	Dmel\CG13040	MIP30038p	-1.73181	3.91098	1				210	Q9W2F1	Dmel\CG15674	Uncharacterized protein, isoform A	0.766166	2.32595	1
		211	Q9VV17	Dmel\CG13048	Uncharacterized protein, isoform A	-0.344954	1.89148	2				211	Q9VYT0	Dmel\CG15739	RE04130p	1.37615	5.14376	6
		212	Q9VV37	Dmel\CG13056	GEO13385p1	-1.32363	4.39463	1				212	Q9VKS2	Dmel\CG17107	GEO11429p1	0.885029	1.81957	1
		213	Q9VV31	Dmel\CG13059	Uncharacterized protein	-0.875528	2.12965	2				213	Q9VCR0	Dmel\CG17109	Uncharacterized protein, isoform A	0.424418	1.87426	12
		214	Q9VLK1	Dmel\CG13097	U3 small nucleolar ribonucleoprotein protein MPP10	-0.357345	1.88371	3				214	Q9VCR4	Dmel\CG17111	FI17836p1	0.556881	3.25152	8
		215	A1Z8Y4	Dmel\CG13155	Uncharacterized protein	-0.917551	1.70279	1				215	Q9VKA7	Dmel\CG17211	Uncharacterized protein	0.482414	1.80775	1
		216	Q8IGQ3	Dmel\CG13284	RE48687p	-0.534798	2.80884	8				216	Q9W0B6	Dmel\CG17249	LD14179p	0.357397	2.41096	8
		217	A1Z979	Dmel\CG13324	Uncharacterized protein	-2.20101	4.9585	3				217	Q9VIX6	Dmel\CG17549	GH19142p	0.474547	1.54317	7
		218	Q9VSE3	Dmel\CG13676	Uncharacterized protein, isoform A	-7.41966	3.40076	2				218	A4V2C3	Dmel\CG17698	Uncharacterized protein, isoform F	0.37064	2.39505	4
		219	Q9VCU0	Dmel\CG13841	GEO02312p1	-0.643948	2.3674	6				219	A8JQV3	Dmel\CG17816	Nuclear protein MDM1	0.387548	2.90996	25
		220	Q9VB80	Dmel\CG14258	Uncharacterized protein	-0.666254	1.36274	1				220	Q9VJJ1	Dmel\CG17996	COX assembly mitochondrial protein	0.897276	2.61007	1
		221	Q7KU06	Dmel\CG14341	Male-enhanced antigen 1	-0.5498	1.67847	1				221	Q9VYR3	Dmel\CG1806	LP03706p	0.712941	2.72144	2
		222	Q7JRB2	Dmel\CG14591	RH09039p	-0.944072	1.84257	1				222	Q9VKT7	Dmel\CG18302	Lipase	7.27835	4.3245	2
		223	Q9VIA7	Dmel\CG14598	RE40156p	-0.685485	2.09021	3				223	Q7JYK2	Dmel\CG1941	Acyltransferase	2.2871	1.71486	2
		224	Q9W5B5	Dmel\CG14630	Uncharacterized protein	-0.460037	2.2336	7				224	Q9W3C3	Dmel\CG2004	LD10016p	0.544864	3.07635	15
		225	Q9W370	Dmel\CG15369	GEO12084p1	-0.487006	1.85146	4				225	Q7JYX2	Dmel\CG2065	RH23455p	0.901068	3.64272	1
		226	Q9VQE1	Dmel\CG15394	Uncharacterized protein, isoform C	-1.38563	1.95808	3				226	Q961B3	Dmel\CG2277	LD24878p	0.396054	3.17128	13
		227	Q9VR13	Dmel\CG15635	Uncharacterized protein	-2.21974	1.88371	1				227	A1Z9M5	Dmel\CG30069	Uncharacterized protein	0.348234	2.28891	26
		228	Q9W019	Dmel\CG15877	IP09724p	-0.448255	3.09506	3				228	Q9VT15	Dmel\CG3088	GH14734p	1.30787	3.08152	2
		229	Q4QPU3	Dmel\CG15908	GEO12027p1	-0.437687	2.09025	3				229	Q9W503	Dmel\CG3091	RH61816p	1.02291	3.36737	14
		230	Q7KVQ8	Dmel\CG1628	Uncharacterized protein, isoform B	-0.520522	2.34521	2				230	Q9VBT1	Dmel\CG31098	CHK domain-containing protein	0.424407	4.91583	8
		231	Q7JQT9	Dmel\CG1671	LD47550p	-0.386778	2.39659	2				231	Q8SZN1	Dmel\CG31313	GEO08217p1	0.635894	2.18371	8
		232	Q9VIQ6	Dmel\CG16772	FI17342p1	-0.847288	2.52143	2				232	Q9VII5	Dmel\CG31676	Protein quiver	0.344032	2.79111	3
		233	A1Z6Y2	Dmel\CG1701	Uncharacterized protein, isoform B	-2.3691	2.04685	2				233	Q9VKG4	Dmel\CG31705	BcDNA.GH07269	0.44382	2.35454	2
		234	Q9VUV8	Dmel\CG17032	RE41485p	-0.471412	1.61311	2				234	Q9VJ68	Dmel\CG31751	FI20105p1	0.410955	3.5718	6
		235	E2QCS7	Dmel\CG17097	AB hydrolase-1 domain-containing protein	-2.42876	1.95473	26				235	Q8SZK5	Dmel\CG31769	RH26533p	0.410653	2.41693	7
		236	Q9VQK8	Dmel\CG17219	FI02048p	-0.441241	2.37391	5				236	Q8SX47	Dmel\CG31810	RE06583p	1.48949	4.47448	1
		237	Q9VIL5	Dmel\CG17472	GEO08953p1	-3.17221	1.97223	6				237	Q8I0S2	Dmel\CG32170	RE28470p	0.323912	1.45203	1
		238	Q9VJ44	Dmel\CG17597	SD06839p	-0.373133	1.96922	4				238	Q8I079	Dmel\CG32640	J domain-containing protein	1.16376	2.97575	2
		239	M9NCS3	Dmel\CG18304	Uncharacterized protein, isoform B	-1.30708	2.58536	8				239	Q9VL46	Dmel\CG33301	Uncharacterized protein, isoform A	1.90267	6.21749	2
		240	Q24050	Dmel\CG2034	Elongator complex protein 5	-3.04025	7.83687	4				240	Q7KRX0	Dmel\CG33346	Endonuclease	8.59891	2.80008	2
		241	A1Z729	Dmel\CG2064	Uncharacterized protein	-0.369704	3.03394	12				241	Q59DY2	Dmel\CG33510	CHK domain-containing protein	2.73111	3.38952	2
		242	Q9VNH2	Dmel\CG2100	GM13341p	-5.17537	4.7575	1				242	Q9VXC1	Dmel\CG34325	MIP06432p1	0.346422	1.49911	3
		243	Q9W3L4	Dmel\CG2233	GH20802p	-0.615378	2.3172	22				243	A8JV30	Dmel\CG34327	FI17379p1	3.84226	4.37284	4
		244	Q9W4W4	Dmel\CG2681	E3 ubiquitin-protein ligase	-0.325205	1.89844	5				244	Q29R15	Dmel\CG34382	LP17019p	1.51554	4.95109	7
		245	A0A0B4K6B9	Dmel\CG2698	Uncharacterized protein, isoform D	-0.373611	2.06386	5				245	A8JNG6	Dmel\CG34454	Kazal-like domain-containing protein	0.483469	1.54341	1
		246	A0A0B4KGF1	Dmel\CG2698_1	Uncharacterized protein, isoform E	-0.539401	1.50078	1				246	Q9VQZ0	Dmel\CG3652	Protein YIPF	4.16964	3.7035	1
		247	Q9W2W5	Dmel\CG2909	RE54994p	-0.829891	2.65152	1				247	O76877	Dmel\CG3719	EG:132E8.3 protein	0.34953	2.34497	2
		248	E1JH19	Dmel\CG30002	Peptidase S1 domain-containing protein	-1.12015	4.14292	1				248	Q9VVV7	Dmel\CG3808	RRM domain-containing protein	0.710753	3.50682	8
		249	A1ZAD7	Dmel\CG30100	AT22563p2	-0.390362	3.25324	2				249	Q9VL81	Dmel\CG4036	Uncharacterized protein, isoform A	0.35964	2.19682	3
		250	Q8MLV0	Dmel\CG30395	Uncharacterized protein	-3.15851	2.16137	3				250	Q7PLV6	Dmel\CG40470	FI02158p	0.652429	2.52643	10
		251	Q9VFP0	Dmel\CG3061	RH07106p	-0.468031	4.78399	6				251	A0A0B4LEX9	Dmel\CG42326	Uncharacterized protein, isoform E	0.751925	2.23935	2
		252	Q9W1V2	Dmel\CG3085	Tektin	-2.90906	1.3195	1				252	A0A0B4K6X5	Dmel\CG43093	Uncharacterized protein	0.944052	2.74086	3
		253	A0A4D6K5D6	Dmel\CG31145	Uncharacterized protein, isoform G	-0.333595	2.86042	7				253	Q8IND7	Dmel\CG44014	Uncharacterized protein	2.82831	2.83837	3
		254	Q8IN51	Dmel\CG31205	FI17609p1	-7.37915	3.71747	1				254	A1ZAG3	Dmel\CG4409	Uncharacterized protein	1.93009	2.20843	4
		255	Q8IPG8	Dmel\CG31606	Uncharacterized protein	-0.460061	1.75029	8				255	Q9VL77	Dmel\CG4537	Cysteine-rich PDZ-binding protein	0.524251	1.516	1
		256	M9PBX3	Dmel\CG31689	Uncharacterized protein, isoform H	-0.328909	2.20691	3				256	Q9VV47	Dmel\CG4842	GH15220p	0.574489	2.2946	8
		257	Q9VPK3	Dmel\CG31974	AT24407p	-0.400981	2.90151	9				257	Q9VL22	Dmel\CG4908	BCS1-like protein	0.384946	2.38844	9
		258	Q9VTE1	Dmel\CG32069	Immediate early response 3-interacting protein 1	-0.326965	2.06856	2				258	Q7K4I4	Dmel\CG5002	LD38576p	0.674639	2.84038	2
		259	Q8IQS5	Dmel\CG32195	Uncharacterized protein, isoform A	-3.58265	3.55682	6				259	Q9VPY7	Dmel\CG5126	LD42035p	0.993762	4.22585	13
		260	Q8IR57	Dmel\CG32603	RE22786p	-0.878946	2.61626	2				260	Q9I7I6	Dmel\CG5191	IP13792p	0.548024	3.76306	6
		261	Q8MS38	Dmel\CG33217	RE15216p	-0.548465	1.32078	1				261	Q9VKZ6	Dmel\CG5381	Uncharacterized protein, isoform A	1.8048	3.89292	15
		262	Q7KTW1	Dmel\CG33290	HDC11369	-2.35216	1.86875	4				262	Q9VF45	Dmel\CG5404	GH25012p	0.624389	1.49225	4
		263	Q8IMW8	Dmel\CG33340	AT20732p	-3.27209	1.56852	2				263	Q9VSR8	Dmel\CG5653	Amino_oxidase domain-containing protein	0.974844	2.72163	16
		264	Q7KUE6	Dmel\CG33493	GEO02656p1	-1.16026	3.3575	2				264	Q9VL27	Dmel\CG5731	Alpha-galactosidase	0.499334	3.6223	4
		265	E1JIS4	Dmel\CG34034	Uncharacterized protein	-2.83689	2.25935	5				265	A1ZB19	Dmel\CG5773	CG5773 protein	0.737121	2.98345	1
		266	Q0KI07	Dmel\CG34130	IP19836p	-2.65515	1.8694	1				266	Q9VJ98	Dmel\CG5783	GH05617p	2.77128	4.91583	3
		267	Q6IL43	Dmel\CG34247	GEO11093p1	-2.99353	1.98644	4				267	Q9VDE2	Dmel\CG5793	Uncharacterized protein, isoform B	0.499451	3.79585	13
		268	A8JRD6	Dmel\CG34291	Uncharacterized protein	-1.64809	3.78902	1				268	Q9VPE8	Dmel\CG5955	GH18546p	0.964114	3.08414	5
		269	Q9VSZ2	Dmel\CG3448	RE59279p	-1.08654	2.7603	1				269	Q9VSM4	Dmel\CG5989	GH26459p	0.327058	4.02347	10
		270	Q9W129	Dmel\CG3640	SCP domain-containing protein	-1.98982	2.0909	1				270	Q7KUV8	Dmel\CG6023	Uncharacterized protein, isoform C	0.444726	1.4805	1
		271	Q9VGA3	Dmel\CG4115	LD12305p	-0.612096	4.07747	6				271	Q9VM07	Dmel\CG6055	RE43931p	0.726584	4.15165	2
		272	E1JHZ6	Dmel\CG42481	GEO10376p1	-2.51532	1.74995	1				272	Q9W452	Dmel\CG6067	Peptidase S1 domain-containing protein	1.95682	3.89292	10
		273	Q9VI17	Dmel\CG42564	SCP domain-containing protein	-1.56943	1.61391	3				273	A1Z9I0	Dmel\CG6357	Uncharacterized protein	0.465318	2.94626	11
		274	M9MRN8	Dmel\CG42713	Uncharacterized protein, isoform A	-1.34614	2.79337	1				274	Q9VKR4	Dmel\CG6415	Aminomethyltransferase	0.627316	2.6235	11
		275	M9MSI7	Dmel\CG42818	Uncharacterized protein	-1.68165	2.04285	1				275	Q9I7K3	Dmel\CG6465	N-acyl-L-amino-acid amidohydrolase	0.69404	4.9585	9
		276	M9MRN7	Dmel\CG42846	Uncharacterized protein	-0.731656	2.77519	1				276	Q9VCQ9	Dmel\CG6733	RE20374p	0.915626	3.82036	5
		277	M9NFS2	Dmel\CG43147	Uncharacterized protein, isoform B	-3.47948	1.93264	2				277	Q9VGJ8	Dmel\CG6830	RE03989p	0.655975	2.43731	6
		278	C1C3H6	Dmel\CG43235	MIP05965p	-3.29361	2.42705	5				278	Q9VJC0	Dmel\CG6870	GEO08203p1	0.989142	4.07814	6
		279	Q8IP52	Dmel\CG43333	RE16941p	-0.6965	2.56863	2				279	Q9VWQ7	Dmel\CG6891	GEO10539p1	0.455143	1.61305	1
		280	Q9VDM7	Dmel\CG4335	Epsilon-trimethyllysine 2-oxoglutarate dioxygenase	-1.1422	4.3245	9				280	Q9VTU9	Dmel\CG6910	Inositol oxygenase	0.459766	1.74745	8
		281	C9QP70	Dmel\CG43402	MIP12608p	-0.673924	3.1462	4				281	Q9VC23	Dmel\CG7016	RE22192p	0.505933	2.06705	3
		282	M9PFU4	Dmel\CG44006	Uncharacterized protein	-0.973328	5.4	1				282	Q9VD02	Dmel\CG7054	GH14779p	0.388213	1.97223	6
		283	Q9VCM8	Dmel\CG4408	Uncharacterized protein, isoform A	-2.0393	3.28684	10				283	Q9VLX6	Dmel\CG7191	HL01609p	0.372445	2.04109	1
		284	A0A0B4KFK5	Dmel\CG44088	Uncharacterized protein	-1.17989	1.78018	1				284	Q9VLX9	Dmel\CG7203	Uncharacterized protein, isoform B	0.38549	1.42704	5
		285	X2J7Z6	Dmel\CG45012	Kazal-like domain-containing protein	-3.1149	1.6693	1				285	Q9VLY1	Dmel\CG7214	HL02931p	0.596599	1.86444	7
		286	M9PDX2	Dmel\CG4577	Uncharacterized protein, isoform B	-0.612484	2.97319	2				286	Q9VKR7	Dmel\CG7300	Uncharacterized protein, isoform B	1.06039	2.1082	1
		287	Q9VRJ7	Dmel\CG4611	RE45108p	-1.09018	4.12044	3				287	Q9VE80	Dmel\CG7675	Uncharacterized protein, isoform B	0.780582	4.6022	10
		288	Q9VG01	Dmel\CG46280	RE12073p	-0.395048	3.8833	3				288	Q9VVE3	Dmel\CG7724	GH25466p	0.803629	1.68964	5
		289	A0A6H2EEL7	Dmel\CG46466	Uncharacterized protein, isoform A	-0.359345	1.39112	1				289	A0A0B4LET0	Dmel\CG7737	Uncharacterized protein, isoform B	0.77611	3.19179	3
		290	Q9W124	Dmel\CG4806	LD27920p	-0.773393	4.12148	9				290	Q9VUN9	Dmel\CG7857	FI09629p	0.430794	2.80008	11
		291	E1JH83	Dmel\CG5065	Fatty acyl-CoA reductase	-0.51586	4.17291	20				291	Q9VHV9	Dmel\CG7900	Amidase domain-containing protein	0.505479	5.17551	9
		292	Q9VJD0	Dmel\CG5131	Mitochondrial inner membrane protease ATP23	-0.328479	2.3519	5				292	M9PCJ4	Dmel\CG8086	Uncharacterized protein, isoform M	0.943552	1.621	1
		293	Q9VST4	Dmel\CG5144	Arginine kinase	-0.958668	1.46733	5				293	Q9VH64	Dmel\CG8507	LD29322p	1.68956	2.5377	10
		294	Q9VX69	Dmel\CG5162	FI01450p	-0.906271	2.2328	8				294	A1Z782	Dmel\CG8726	FI05228p	0.363642	1.65818	2
		295	Q9VEM6	Dmel\CG5246	Peptidase S1 domain-containing protein	-0.660939	1.81706	2				295	Q9VIG0	Dmel\CG9257	Malectin domain-containing protein	1.11094	3.95321	6
		296	Q9V3T2	Dmel\CG5254	EG:BACR19J1.2 protein	-0.459951	3.46367	9				296	Q9VW10	Dmel\CG9300	Nucleolar protein 11	0.323429	3.0967	3
		297	Q9W1H1	Dmel\CG5339	GH17155p	-0.548739	1.64128	1				297	Q9VYU9	Dmel\CG9360	RH17287p	1.26607	2.65143	11
		298	Q8SXF2	Dmel\CG5612	RH40246p	-0.402232	1.46032	4				298	Q9VW19	Dmel\CG9372	RE17417p	0.463293	2.46906	4
		299	Q9VX51	Dmel\CG5613	Mannosyl-glycoprotein endo-beta-N-acetylglucosaminidase	-0.431679	1.65719	1				299	Q9W2L6	Dmel\CG9394	RH02475p	0.37162	1.53697	21
		300	Q9VPH6	Dmel\CG5618	LP10922p	-0.417278	2.01122	18				300	Q9VHA5	Dmel\CG9427	GH19763p	0.336001	3.08414	2
		301	Q9VL61	Dmel\CG5853	FI22810p1	-0.372048	2.19824	3				301	Q9VMF1	Dmel\CG9497	Uncharacterized protein, isoform A	0.395417	1.84999	9
		302	Q9VTL4	Dmel\CG6071	Uncharacterized protein	-2.87029	2.10878	2				302	Q9VMF0	Dmel\CG9498	FI04444p	0.346449	1.58759	7
		303	Q9VXV1	Dmel\CG6299	RH52220p	-0.336043	2.77519	7				303	Q9VY05	Dmel\CG9512	GH11762p	1.38164	2.6078	17
		304	Q8T4C9	Dmel\CG6310	AT03632p	-0.355615	3.66472	6				304	Q9VY09	Dmel\CG9519	GH23626p	0.672572	1.88183	4
		305	Q9VT84	Dmel\CG6628	IP10354p	-2.17095	1.93644	1				305	Q9W5W7	Dmel\CG9581	GH19483p	0.596833	4.57903	7
		306	Q9V9P0	Dmel\CG6675	Uncharacterized protein, isoform B	-1.03278	3.17694	2				306	Q9VA94	Dmel\CG9747	GH07782p	0.827151	1.35217	3
		307	Q9VLZ6	Dmel\CG6739	FI24007p1	-4.69909	2.88024	1				307	Q9W2I2	Dmel\CG9752	Queuosine salvage protein	1.24167	3.46303	4
		308	Q9VX08	Dmel\CG6769	LD10434p	-0.341772	1.783	6				308	Q9VXH7	Dmel\CG9917	FI17510p1	0.444598	2.30153	2
		309	Q7K1C3	Dmel\CG6984	GH22096p	-0.565664	4.91678	9				309	Q9VXH0	Dmel\CG9992	GM01939p	0.35346	1.85461	4
		310	Q9W4H4	Dmel\CG7024	Pyruvate dehydrogenase E1 component subunit alpha	-2.89508	1.33132	3				310	Q9VED8	DNaseII	Deoxyribonuclease II	0.367352	2.47052	8
		311	Q9VNW1	Dmel\CG7133	LD30543p	-0.40916	1.86918	3				311	Q9W4S9	dnc_2	cAMP-specific 3',5'-cyclic phosphodiesterase, isoforms N/G	0.863663	1.4187	1
		312	X2J9T3	Dmel\CG7149	Uncharacterized protein, isoform B	-0.340852	1.33526	1				312	A0A0C4DHN4	dpr21	Defective proboscis extension response 21	3.03255	3.70949	3
		313	Q9VTI0	Dmel\CG7560	Methylenetetrahydrofolate reductase (NAD(P)H)	-2.75825	4.47448	3				313	Q7KTB0	DS01368.1	RE25285p	0.399783	3.70519	10
		314	Q9VHV3	Dmel\CG7800	FI02011p	-2.5214	5.01929	2				314	Q8SWV5	dSLC5A3	LD47995p	0.545541	2.2328	2
		315	Q9VFI3	Dmel\CG8066	GEO08281p1	-0.500126	2.82986	8				315	Q9VGP0	Dtd	D-aminoacyl-tRNA deacylase	4.32135	4.92831	2
		316	Q7JZE8	Dmel\CG8323	RE38146p	-0.609283	2.52284	4				316	Q27272	e(y)1	Transcription initiation factor TFIID subunit 9	0.451845	1.42769	1
		317	Q9VS80	Dmel\CG8539	FI17864p1	-0.67044	3.95503	3				317	Q9VGE7	Ect3	Beta-galactosidase	0.81982	4.75996	6
		318	Q9VS76	Dmel\CG8541	MIP24391p	-5.01024	3.04247	5				318	O76874	EG:125H10.1	SD17974p	0.495741	2.87205	8
		319	Q9VS75	Dmel\CG8543	Uncharacterized protein	-3.76208	2.72444	3				319	Q9W551	EG:63B12.11	GEO02601p1	1.27639	6.30221	2
		320	A1Z909	Dmel\CG8545	LD11307p	-0.426615	1.88332	12				320	Q9W5G7	EG:BACR37P7.8	EG:BACR37P7.8 protein	0.560852	2.39327	7
		321	Q7K3M6	Dmel\CG8654	GH28654p	-1.40143	3.8048	2				321	Q9V3I0	EG:BACR42I17.2	EG:BACR42I17.2 protein	0.674078	2.20129	1
		322	Q9VIC9	Dmel\CG8665	10-formyltetrahydrofolate dehydrogenase	-0.405574	2.76465	21				322	Q9U1L6	EG:BACR42I17.8	EG:BACR42I17.8 protein	1.12103	2.39659	3
		323	Q9VQI4	Dmel\CG8813	GH27752p	-2.43404	1.31012	1				323	Q9W5A6	EG:BACR42I17.9	Uncharacterized protein	1.09348	3.68608	3
		324	Q9VMH9	Dmel\CG9150	Uncharacterized protein	-0.392011	1.78012	9				324	Q9U1L2	EG:BACR7A4.14	EG:BACR7A4.14 protein	0.890317	3.02914	9
		325	Q9W0F7	Dmel\CG9168	Uncharacterized protein	-3.82355	2.15917	3				325	Q5U117	Egm	Enigma	0.327792	1.9074	18
		326	Q9VMD2	Dmel\CG9536	LD47671p	-0.362619	1.41879	1				326	A4UZL3	Ehbp1	Eps15 homology domain containing protein-binding protein 1, isoform F	0.45128	2.6533	6
		327	Q8MS69	Dmel\CG9596	tRNA (adenine(58)-N(1))-methyltransferase non-catalytic subunit TRM6	-3.18493	4.75996	1				327	Q9W1Q8	eIF2Bdelta	Eukaryotic translation initiation factor 2B subunit delta, isoform A	0.454391	4.24011	5
		328	Q9Y122	Dmel\CG9631	BcDNA.GH08420	-0.528921	2.87957	4				328	M9NFP7	elav	Embryonic lethal abnormal vision, isoform D	0.424768	2.02675	8
		329	A0A4D6K3L8	Dmel\CG9706	Uncharacterized protein, isoform C	-6.29947	3.45369	1				329	Q9W0X0	emp	Epithelial membrane protein, isoform B	0.328405	3.038	12
		330	Q9I7H4	Dmel\CG9717	RE02508p	-0.464218	2.23235	4				330	Q9VP25	Est-Q	Carboxylic ester hydrolase	1.00596	3.1462	4
		331	Q9VN39	Dmel\CG9775	RE74585p	-0.380907	1.70456	3				331	Q9VZI8	Faa	Fumarylacetoacetase	0.368969	1.96674	11
		332	Q9VFV8	Dmel\CG9799	WD repeat-containing protein 55 homolog	-0.444113	3.30914	3				332	B7Z0L0	Fas1_2	Fasciclin 1, isoform F	0.575908	1.31719	1
		333	Q9VS02	Dmel\CG9953	Uncharacterized protein	-0.535063	3.23396	7				333	Q9VRM1	FBgn0035611	Uncharacterized protein, isoform A	1.35932	2.76918	2
		334	Q9VAT8	Dmel\CG9997	Uncharacterized protein, isoform A	-2.49428	1.72959	3				334	Q7KRU8	Fer1HCH	Ferritin	1.23332	3.05474	28
		335	Q9W1A1	DnaJ-60	DnaJ-like-60, isoform C	-0.514934	2.7921	1				335	A0A0B4KHF0	Fer2LCH	Ferritin	1.23965	2.57158	31
		336	Q9VYA5	DNAlig4	DNA ligase 4	-0.606657	3.83801	2				336	Q9VR25	fipi	Factor of interpulse interval	2.14098	2.98689	10
		337	Q9VFE9	Dph2	2-(3-amino-3-carboxypropyl)histidine synthase subunit 2	-0.363097	3.29605	8				337	Q9V3V2	Fkbp14	Peptidylprolyl isomerase	0.32474	1.37732	12
		338	P24492	DptA	Diptericin A	-2.38313	3.81801	2				338	Q9VYL1	Fpgs	Folylpolyglutamate synthase	0.39889	2.04064	2
		339	A1ZBF6	DptB	Diptericin B	-2.33065	4.42499	3				339	B7Z0B9	frm	Farmer, isoform H	0.46894	1.71936	7
		340	M9NCR4	dpy_1	Dumpy, isoform J	-3.12803	4.6022	2				340	P33450	ft	Cadherin-related tumor suppressor	0.59395	1.72599	1
		341	Q8IRY7	Dredd	Caspase-8	-0.332731	2.35261	3				341	Q9VV55	Gagr	GH08429p	1.01556	2.91283	1
		342	P09040	Dsk	Drosulfakinins	-0.420963	2.05634	2				342	P00967	Gart	Trifunctional purine biosynthetic protein adenosine-3	0.832791	2.49548	23
		343	Q9VDC6	e	Ebony	-1.02562	2.80008	18				343	Q9V9U0	GCR1	RE35358p	1.05196	2.4891	4
		344	Q9W5W8	Ech1	RE22677p	-1.89992	4.58671	6				344	Q7PLC7	Gfat1	Glutamine--fructose-6-phosphate transaminase (isomerizing)	0.842878	3.07154	8
		345	Q9VXP5	Efhc1.1	EF-hand domain containing 1.1	-2.60647	1.31636	2				345	Q9VVU1	GH07925p	FI09602p	0.933656	2.29915	19
		346	Q8SWW9	EG:171D11.2	LD18126p	-3.68774	4.64206	3				346	Q9VKI8	GH26	GH03305p	0.470765	2.90151	17
		347	O44226	EloB	Elongin B	-0.748047	2.37921	5				347	Q9W095	Gk2	Glycerol kinase	0.415432	2.23072	7
		348	Q7JWD6	EloC	Elongin-C	-0.566151	3.27972	5				348	Q9VVR4	GNBP2	Gram-negative bacteria-binding protein 2	0.381787	2.40435	4
		349	Q7K4B3	Elp2	Probable elongator complex protein 2	-1.6608	3.97574	10				349	Q9VB68	grass	Serine protease grass	0.729498	3.83089	5
		350	Q9VLL5	ESTS:172F5T	LP03571p	-2.96525	4.45827	7				350	M9NFH8	GS	Uncharacterized protein, isoform F	0.630431	4.03659	43
		351	Q7JWF1	Etf-QO	Electron transfer flavoprotein-ubiquinone oxidoreductase	-0.360904	3.71822	23				351	P20432	GstD1	Glutathione S-transferase D1	0.56989	3.0767	20
		352	Q7KN04	fat-spondin	F-spondin	-0.48701	3.19124	4				352	Q9VGA0	GstD9	Glutathione S transferase D9, isoform A	0.367986	3.80335	4
		353	Q8IQF3	FBgn_3	Aa_trans domain-containing protein	-2.38102	1.44818	1				353	Q7KK90	GstE1	GH14654p	1.316	4.13892	10
		354	Q9VKU3	FBgn_2	CG6094 protein	-2.15903	4.45184	3				354	Q7JVZ8	GstE11	Glutathione S transferase E11, isoform A	0.626045	5.4	4
		355	A0A021WW64	FBgn0058460	Uncharacterized protein, isoform G	-0.502825	1.58437	3				355	Q9XYZ9	GstE12	Glutathione S transferase E12, isoform A	0.457717	4.00386	18
		356	Q9VW70	FBpp0074674	FI21813p1	-0.407708	1.56051	1				356	Q7JYX0	GstE14	Glutathione S-transferase E14	0.559163	1.40307	9
		357	Q8SWV6	Fic	Protein adenylyltransferase Fic	-0.363879	1.7416	1				357	A1ZB69	GstE4	Glutathione S transferase E4	0.52856	1.89407	4
		358	Q9VKB8	firl	FI18124p1	-0.492	2.80008	5				358	A1ZB70	GstE5	Glutathione S transferase E5	0.390777	2.58	3
		359	P54397	FK506-bp1	39 kDa FK506-binding nuclear protein	-0.417014	2.82986	13				359	A1ZB72	GstE7	Glutathione S transferase E7	0.672649	3.19969	5
		360	P48375	Fkbp12	Peptidyl-prolyl cis-trans isomerase Fkbp12	-0.323217	1.55035	6				360	A1ZB73	GstE8	Glutathione S transferase E8, isoform A	0.773426	3.50682	3
		361	Q9W1E9	Fmo-1	Flavin-containing monooxygenase	-0.35005	1.83643	11				361	Q9VSL6	GstO1	Glutathione S transferase O1	0.710012	3.78299	6
		362	Q9VDC0	FOHSDR_1	GH01837p	-0.538718	3.23818	10				362	Q9VHD3	GstZ1	Probable maleylacetoacetate isomerase 1	0.711116	3.57095	7
		363	Q9VU92	FOHSDR	Uncharacterized protein	-0.452212	1.69819	4				363	Q9VHD2	GstZ2	Probable maleylacetoacetate isomerase 2	0.44497	2.73704	6
		364	Q9VIX7	fon	Fondue, isoform B	-0.624207	2.07073	14				364	A8DYZ3	Gyc32E	Guanylate cyclase	1.3804	3.03394	1
		365	Q9VIR9	fs(2)ltoPP43	Probable RNA polymerase II nuclear localization protein SLC7A6OS	-0.375203	1.31172	2				365	Q9VXI1	Had1	Beta hydroxy acid dehydrogenase 1, isoform A	0.811918	3.40673	23
		366	A1ZAQ9	Gbp1	GEO12066p1	-0.662041	1.85475	3				366	A8JR58	hdly	Hadley, isoform B	0.627827	2.92441	6
		367	Q7K533	Gbp2	GH14572p	-0.887383	3.60562	9				367	Q9VUH9	Helz	Helicase with zinc finger, isoform B	0.536618	2.98829	7
		368	Q86BL8	gi21430910	Uncharacterized protein	-3.09168	1.43132	2				368	Q9VKJ0	hgo	Homogentisate 1,2-dioxygenase	0.623876	1.54317	10
		369	A0A2U8U0K3	Gld	Glucose dehydrogenase, isoform B	-0.386027	1.5361	14				369	M9PBV1	Hn	Phe-4-monooxygenase	0.83179	2.68104	19
		370	Q9VF15	glob1	GEO09476p1	-1.74047	4.79186	22				370	P02518	Hsp27	Heat shock protein 27	0.432531	2.90151	8
		371	M9PHV5	GluRIB	Glutamate receptor IB, isoform B	-0.347498	1.44757	3				371	A0A6M3Q7Q7	hts_1	Hu li tai shao, isoform T	0.377943	1.9819	2
		372	Q9W1J0	GlyT	Transporter	-1.2285	3.52798	8				372	Q9W303	Idgf4	Chitinase-like protein Idgf4	0.424783	1.61552	27
		373	A0ZWY4	GNBP-like	CG12780 protein	-1.47576	1.33526	1				373	Q8ML70	IMPPP	Immune-induced peptides	0.855516	2.94741	14
		374	A1ZBU5	GNBP-like3	GNBP-like 3	-0.920195	2.64458	4				374	Q9W2R4	insc	Inscuteable	0.654275	4.03002	1
		375	Q9NHA8	GNBP3	Gram-negative bacteria-binding protein 3	-0.619131	4.36798	7				375	B7YZQ6	Ir60d	Ionotropic receptor 60d	3.88372	1.32402	1
		376	P20477	Gs1	Glutamine synthetase 1, mitochondrial	-0.496363	3.25952	25				376	A8JR46	Ire1	Endoribonuclease	0.849298	3.5718	1
		377	Q86B44	Gss2	Glutathione synthetase	-0.58989	4.75996	16				377	Q9VPX0	Iris	GH26159p	1.3363	4.37284	4
		378	B7Z0S9	GstD11	Glutathione S transferase D11, isoform B	-0.42884	1.85084	5				378	Q9VCV4	Irp-1A	Citrate hydro-lyase	0.459712	2.6078	22
		379	Q9VG95	GstD5	Glutathione S-transferase D5	-0.807258	2.15464	4				379	Q9VAA9	Jasper	JIL-1 anchoring and stabilizing protein, isoform A	0.510844	4.45184	16
		380	Q8SXW3	GV1_1	GV1, isoform B	-0.4498	2.81771	1				380	A1Z856	KCNQ	KCNQ potassium channel, isoform F	0.635365	2.17782	2
		381	Q5U1B0	Had2	Beta hydroxy acid dehydrogenase 2	-1.7282	2.90124	8				381	P46867	Klp68D	Kinesin-like protein Klp68D	0.33364	1.48793	1
		382	A8JUP7	Hayan	Serine protease Hayan	-0.933797	3.32889	3				382	Q9VJ10	l(2)37Bb	Lethal (2) 37Bb	0.347147	3.09941	4
		383	Q6IH48	HDC03337	HDC03337	-2.31273	1.87584	4				383	Q9W0G4	l(3)02640	Hydroxymethylbilane synthase	0.915627	2.79033	7
		384	Q7K175	Hen1	Small RNA 2'-O-methyltransferase	-0.447072	2.63129	3				384	P52302	l(3)mbn	Protein lethal(3)malignant blood neoplasm 1	0.93556	2.15464	14
		385	Q9W3C4	Hexo2	Beta-N-acetylhexosaminidase	-0.474106	2.95529	15				385	Q03427	LamC	Lamin-C	0.501654	1.49097	31
		386	Q9W0N8	hiro	GH21114p	-0.53846	2.83172	4				386	P92181	Lcp65Ac	Cuticle protein DCP2	0.790095	3.70949	3
		387	Q9W043	HL03644	GH02816p	-0.337721	2.29925	7				387	Q9VLW1	lectin-28C	Lectin type C	4.09686	2.77519	11
		388	Q9VU94	Hml	Hemolectin, isoform A	-1.21865	3.90937	29				388	Q9VEG4	Lgr1	LP13728p	0.323733	1.66539	1
		389	Q9W0N1	hng3	Hinge3, isoform A	-2.78625	4.20309	1				389	Q9VLX0	LKRSDH	Lysine ketoglutarate reductase	0.666419	2.16338	26
		390	Q9VB10	Hsdl2	GH01709p	-0.640332	4.2783	19				390	Q7KUT2-2	Lon_1	Isoform A of Lon protease homolog, mitochondrial	0.379226	1.90454	2
		391	P02515	Hsp22	Heat shock protein 22	-0.647957	2.39583	1				391	Q9W2C9	Loxl2	Lysyl oxidase-like 2	0.928763	3.23818	4
		392	O02649	Hsp60A	Heat shock protein 60A	-0.518706	3.53082	19				392	P11995	Lsp1alpha	Larval serum protein 1 alpha chain	1.39151	2.60359	6
		393	Q9VB06	HSPBAP1	HSPB1 associated protein 1	-1.17157	3.66724	2				393	P11996	Lsp1beta	Larval serum protein 1 beta chain	2.04295	3.21268	23
		394	Q9VQI5	Ifrd1	LP04564p	-0.460645	3.46367	3				394	X2JCV2	Lsp2	Larval serum protein 2, isoform B	1.20136	2.42575	25
		395	P82701	IM18	Immune-induced peptide 18	-4.21668	2.55625	4				395	Q7PL76	lt	Vacuolar protein sorting-associated protein 41 homolog	0.397519	2.56463	1
		396	Q9VR07	ine	Sodium- and chloride-dependent GABA transporter ine	-0.508276	1.50626	1				396	P29615	LysP	Lysozyme P	1.12116	1.97402	1
		397	O97477	Inos	Inositol-3-phosphate synthase	-0.662682	4.22323	23				397	Q9W2L2	Magi	LD27118p	1.5013	3.79365	2
		398	O76994	Ip259	Ribosome biogenesis protein NSA2 homolog	-0.435688	2.38649	1				398	A1Z7E8	Mal-A4	Maltase A4	1.15894	3.13878	1
		399	Q95NU8	jeb	GH16255p	-0.576571	2.50682	4				399	A1Z7F1	Mal-A6	Maltase A6, isoform C	5.77289	3.07138	5
		400	Q7JRC3	Jheh1	Epoxide hydrolase	-0.553604	4.15634	11				400	A0A4P1SA55	Mal-B2	Maltase B2, isoform E	0.964564	2.32485	28
		401	Q7K1W4	Jheh3	Epoxide hydrolase	-1.42181	4.47448	6				401	Q9VY72	mamo	Maternal gene required for meiosis, isoform H	0.909045	1.58542	2
		402	Q7K0P0	JhI-26	Juvenile hormone-inducible protein 26	-0.581577	3.94088	6				402	I7BCJ6	mbl	Muscleblind longest transcript variant	0.387893	2.28911	1
		403	Q9VRS7	Jon65Aiii	GH01508p	-4.34516	1.70171	1				403	Q8SXQ8	meep	RE72485p	1.32305	3.13951	1
		404	Q9VRS6	Jon65Aiv	Jonah 65Aiv	-0.587058	1.96844	3				404	Q9VJC7	mEFTs	Elongation factor Ts, mitochondrial	0.55793	5.09627	6
		405	A1ZAG1	jtb	Jetboil	-0.427611	2.95529	4				405	Q9VFL5	MetRS-m	Methionine--tRNA ligase, mitochondrial	0.574874	4.64206	3
		406	Q9VN44	Karybeta3	FI07923p	-0.337489	3.30388	20				406	Q9VPX2	MFS3	Major facilitator superfamily transporter 3	0.612389	2.54237	2
		407	A0A0B4KFR5	Khc-73	Kinesin heavy chain 73, isoform E	-0.386342	3.48754	10				407	Q8SY19	Mgstl	Glutathione transferase	0.644617	2.3267	5
		408	Q9I7M8	Ku80	ATP-dependent DNA helicase II subunit 2	-3.61422	4.58671	1				408	P24785	mle	Dosage compensation regulator	0.842263	3.90536	10
		409	Q9VR89	l(1)G0004	RNA-binding protein pno1	-0.329676	2.12085	4				409	Q9VVN2	mRpS26	Probable 28S ribosomal protein S26, mitochondrial	4.46339	4.36798	2
		410	E1JGY7	l(2)01289_2	Lethal (2) 01289, isoform G	-0.403906	1.35568	2				410	Q9VXP3	mRpS30	GH05406p	0.445494	3.53082	13
		411	Q9VIG1	l(2)05287	FI12406p	-0.391885	2.43839	5				411	O01939	mst	Protein misato	0.540037	3.50682	1
		412	Q9V3Y3	l(2)34Fc	Defense protein l(2)34Fc	-0.438321	1.47558	1				412	Q0KIB9	mtd_1	Mustard, isoform P	0.393378	1.72289	1
		413	Q9V3P2	l(2)34Fd	Nucleolar protein 10	-0.437381	2.43025	4				413	Q9VG74	NANS	Sialic acid synthase	0.346437	2.92617	4
		414	Q9VM75	l(2)k09022	HEAT repeat-containing protein 1 homolog	-0.378327	2.80008	9				414	Q9VJ87	ncm	Pre-mRNA-splicing factor CWC22 homolog	0.366099	3.08152	8
		415	Q8T9E6	l(2)SH2	SD03967p	-0.363022	1.46221	2				415	Q9VXD6	Nemp	LD39612p	0.952695	2.96241	1
		416	A0A126GUW2	l(3)07882	Lethal (3) 07882, isoform B	-0.423958	2.74994	4				416	Q9W436	Nep1	Neprilysin-1	0.482611	2.32485	6
		417	Q7PLG1	l(3)80Fg	DnaJ homolog subfamily C member 16	-0.521225	1.82244	5				417	A0A0B4K692	Nep2	Neprilysin-2	0.790293	2.41299	11
		418	A0A0B4K7Y7	larp	La related protein, isoform G	-0.615299	2.72263	11				418	A1Z910	Nepl10	Neprilysin-like 10	0.526035	3.524	2
		419	Q9I7T7	Larp4B	La-related protein Larp4B	-0.332952	2.83837	11				419	Q9VME3	Nepl5	Neprilysin-like 5	0.446575	1.67663	5
		420	M9NFH3	Lasp_1	Lasp, isoform D	-0.370903	1.31356	1				420	Q9VJU8	NimB4	GH23407p	0.412226	2.83396	2
		421	A0A0B4KF10	Lcp1	GEO12382p1	-0.580943	1.50312	2				421	A1Z8J4	nompA	No mechanoreceptor potential A, isoform A	0.47061	1.81141	13
		422	O77477	LD24471	LD24471p	-0.34747	2.41447	7				422	Q8IR16	nonA	No on or off transient A, isoform B	0.403438	2.46906	16
		423	Q9VQX3	lectin-24Db	HL05328p	-1.43142	3.46981	4				423	X2JAU8-3	nwk_1	Isoform 3 of Protein nervous wreck	1.20794	3.18977	5
		424	Q9VLM0	lectin-29Ca	Lectin-29Ca	-2.7773	2.06822	6				424	Q9V8Y2	Obp56a	General odorant-binding protein 56a	1.22421	3.43962	6
		425	Q6GV06	lectin-30A	IP20609p (Fragment)	-2.65838	1.99926	7				425	Q8SY61	Obp56d	General odorant-binding protein 56d	0.815586	2.24617	2
		426	A1Z7Z6	lectin-46Ca	Lectin-46Ca	-2.16877	1.42618	3				426	Q9V931	Obp57c	General odorant-binding protein 57c	0.939038	3.47926	2
		427	Q7JY62	lectin-46Cb	AT03573p	-2.40275	1.37349	1				427	Q8MZ07	Obp83g	GEO07581p1	0.602925	2.79826	2
		428	Q9W1N3	levy	Levy, isoform A	-0.551302	2.30971	7				428	D1FYT3	Obp99b	GEO09079p1	1.51011	4.75996	12
		429	Q9W482	lin-52	Lin-52, isoform A	-0.506779	1.87731	3				429	P40807	Odc1	Ornithine decarboxylase 1	0.969001	1.83409	2
		430	A0A6H2EI34	lincRNA.126	Uncharacterized protein	-4.18852	1.5302	1				430	A2RVG6	ome	IP17501p	0.428305	3.10342	11
		431	A1Z8G7	Listericin	FI09243p	-2.1127	2.76258	1				431	X2JD82	Ork1	Open rectifier K[+] channel 1, isoform D	0.364559	1.48367	10
		432	P81829	Lk	Leucokinin	-0.43659	1.45252	1				432	Q8IMZ4	p53	p53 protein long form variant 1	0.422734	2.03045	1
		433	Q7K2S9	loopin-1	Cysteinylglycine-S-conjugate dipeptidase	-3.12179	1.51836	5				433	Q9I7S8	Paics	Multifunctional protein ADE2	0.61596	2.35616	23
		434	Q9VN21	lost	LD30155p	-0.544844	3.32128	25				434	Q9W1L5	Pal2	Peptidyl-alpha-hydroxyglycine alpha-amidating lyase 2	1.30874	3.46367	8
		435	A8JRD0	LpR1	Lipophorin receptor 1, isoform K	-0.334885	1.56175	2				435	O97111	par-6	LD29223p	0.526148	3.46367	8
		436	Q7YU01	LpR2	Very low-density lipoprotein receptor	-0.855134	3.60562	1				436	Q9W0D9	Pcyt2	GH25855p	4.68081	3.88256	3
		437	A0A0B4KHZ1	Lsd-1_1	Lipid storage droplet-1, isoform D	-0.872384	1.5376	2				437	Q9VXZ8	pdgy	BcDNA.GH02901	0.346985	2.2336	17
		438	Q9VCI3	Lsd-1	Lipid storage droplets surface-binding protein 1	-0.854291	3.43934	22				438	P35421	Pfas	Phosphoribosylformylglycinamidine synthase	1.14794	2.68343	26
		439	Q9VXY7	Lsd-2	Lipid storage droplets surface-binding protein 2	-0.53324	2.7558	14				439	Q6WV19	Pgant2	Polypeptide N-acetylgalactosaminyltransferase 2	0.396694	1.68348	4
		440	Q9VS84	ltl	FI03225p	-0.406292	1.89054	8				440	Q86BJ3-4	pip	Isoform 4 of Heparan sulfate 2-O-sulfotransferase pipe	0.471737	2.14712	2
		441	Q5U124	Mal-A5	LP11544p	-0.651448	3.55682	10				441	A8DY76	Pkn	Protein kinase C	0.518311	2.2761	9
		442	Q8IH00	Mat89Ba	Nucleolar protein 6	-0.441654	2.45111	4				442	Q9VKC3	PLCXD	Phosphatidylinositol-specific phospholipase C X domain containing, isoform A	0.493047	3.53751	4
		443	Q9VQ53	mdcds_4396	Uncharacterized protein, isoform D	-1.09426	2.30929	2				443	E1JJ52	plx	FI17814p1	0.416964	1.63424	10
		444	Q9VWL0	Mec2	Mec2	-0.71067	3.29605	3				444	Q9VDY6	Polr2M	DNA-directed RNA polymerase II subunit GRINL1A	0.350857	2.15525	1
		445	M9PI97	MESR6	Misexpression suppressor of ras 6, isoform B	-0.473718	4.2783	7				445	Q9V521	PPO2	Phenoloxidase 2	0.461685	1.4188	27
		446	Q8T5S9	metro_1	GH12103p	-1.09152	3.17694	2				446	P48611	pr	6-pyruvoyl tetrahydrobiopterin synthase	0.740565	4.55978	8
		447	Q8MSW4	Mettl5	LD25448p2	-1.03999	2.35694	1				447	Q9VT33	Prps	Ribose-phosphate diphosphokinase	0.719166	2.83428	12
		448	Q9VU34	MICAL-like	LD45758p	-0.393181	2.46906	6				448	Q9VYV3	prtp	Thioredoxin domain-containing protein 5 homolog	0.448524	2.56702	20
		449	Q2PDZ4	MIP08535	SCP domain-containing protein	-3.01818	1.94119	1				449	Q7JX87	Prx2540-2	Peroxiredoxin 2540-2	0.430484	3.34178	20
		450	M9NEW1	Mlc-c	Myosin light chain cytoplasmic, isoform B	-0.62757	1.42769	6				450	P48596	Pu	GTP cyclohydrolase 1	1.03869	2.21968	10
		451	Q9Y0Z0	mmy	LD24639p	-0.719503	2.97319	3				451	O96553	pug	C-1-tetrahydrofolate synthase, cytoplasmic	0.479966	2.40256	29
		452	P0C919	Mocs2A	Molybdopterin synthase sulfur carrier subunit	-0.486257	2.15495	2				452	Q01603	Pxd	Peroxidase	0.445451	2.10397	8
		453	Q9VBX2	Mocs2B	Molybdopterin synthase catalytic subunit	-1.6742	4.79186	4				453	Q9VS10	Q9VS10	MIP08469p	0.442117	1.55089	1
		454	Q86B87-9	mod(mdg4)	Isoform C of Modifier of mdg4	-0.42926	1.92639	1				454	Q9VRQ9	QC	Glutaminyl-peptide cyclotransferase	0.725514	3.03394	5
		455	E1JIE1	Mp	Multiplexin, isoform B	-0.365922	3.37589	7				455	M9PEM6	Rab3-GEF	MAP kinase-activating death domain protein	0.402187	1.45252	13
		456	A0A126GUP6	MP1	Melanization protease 1	-0.361858	1.7244	3				456	Q9VM50	Rab30	RE14786p	0.467315	1.63189	1
		457	A0A0B4KHD3	Mpc1	Mitochondrial pyruvate carrier	-0.447047	2.35454	1				457	Q9VIW6	Rab9	RE17845p	0.455232	4.12044	2
		458	Q9VHT5	mRpL1	LD31571p	-0.335669	3.42255	4				458	Q9XZ68	RabGGTb	Geranylgeranyl transferase type-2 subunit beta	0.408545	1.9721	7
		459	Q9VPL3	mRpL10	39S ribosomal protein L10, mitochondrial	-0.429774	1.49907	5				459	A0A4D6K3W6	ras	Inosine-5'-monophosphate dehydrogenase	0.575406	3.00315	14
		460	Q9VFJ2	mRpL11	39S ribosomal protein L11, mitochondrial	-0.649725	2.6533	2				460	Q94527	Rel	Nuclear factor NF-kappa-B p110 subunit	0.498793	3.06402	5
		461	Q9VPF6	mRpL15	39S ribosomal protein L15, mitochondrial	-0.38286	3.84754	3				461	Q9V8W3	Rep	Rab proteins geranylgeranyltransferase component A	0.881616	4.45184	8
		462	Q9W547	mRpL16	39S ribosomal protein L16, mitochondrial	-0.453097	3.47926	3				462	Q9VV36	retinin	Retinin	0.526617	2.03047	27
		463	Q9W0S6	mRpL17	39S ribosomal protein L17, mitochondrial	-0.332299	3.49434	6				463	Q9VSC3	RNaseX25	Ribonuclease X25	0.738158	5.09627	7
		464	Q9VHN6	mRpL19	39S ribosomal protein L19, mitochondrial	-0.328715	2.57526	6				464	Q95U32	Rpb7	GH11867p	0.433352	1.33276	5
		465	Q9VTF8	mRpL2	Mitochondrial ribosomal protein L2	-0.370942	2.97634	2				465	Q9VMW4	Rtnl1_1	Reticulon-like protein	0.923452	1.82391	1
		466	Q9VU36	mRpL20	LP04985p	-0.362068	2.63399	5				466	Q8IMP0	RUFY1	Uncharacterized protein, isoform E	0.355246	1.85779	2
		467	Q9VVX4	mRpL21	Mitochondrial ribosomal protein L21, isoform A	-0.449515	1.72226	2				467	P10351	ry	Xanthine dehydrogenase	0.362757	1.39361	15
		468	Q9VXB5	mRpL22	39S ribosomal protein L22, mitochondrial	-0.343392	3.2111	3				468	A1ZAZ2	Sardh	Sarcosine dehydrogenase	0.352549	3.09506	22
		469	M9PE14	mRpL23	Mitochondrial ribosomal protein L23, isoform C	-0.582776	5.17668	3				469	A0A0B4KGP7	sas	Stranded at second, isoform D	0.348322	2.32485	14
		470	Q9VMY1	mRpL24	Probable 39S ribosomal protein L24, mitochondrial	-0.356811	3.25152	8				470	Q9VLC0	scat	Vacuolar protein sorting-associated protein 54	0.514605	1.45252	2
		471	Q86BM8	mRpL27	Mitochondrial ribosomal protein L27, isoform A	-0.391282	3.83801	3				471	Q9W058	SCOT	Succinyl-CoA:3-ketoacid-coenzyme A transferase, mitochondrial	0.565838	3.82036	10
		472	Q9VXQ0	mRpL3	Mitochondrial ribosomal protein L3	-0.396652	4.02582	9				472	Q9VT88	scramb1	Phospholipid scramblase	0.49214	2.86042	3
		473	Q9W4I3	mRpL30	39S ribosomal protein L30, mitochondrial	-0.352257	2.94318	4				473	Q9VSL3	se	Pyrimidodiazepine synthase	0.714335	2.4854	14
		474	Q9V9Z1	mRpL32	39S ribosomal protein L32, mitochondrial	-0.409102	2.76465	3				474	P13368	sev	Protein sevenless	0.46856	2.87957	9
		475	Q9W4L1	mRpL33	39S ribosomal protein L33, mitochondrial	-0.377369	2.93666	3				475	Q9VVW3	Sfxn2	Sideroflexin-2	0.508637	1.6413	11
		476	Q9VGW9	mRpL37	LD25118p	-0.601347	4.73446	12				476	Q9VE24	Sgsh	N-sulfoglucosamine sulfohydrolase	1.30346	2.68876	5
		477	Q9VY48	mRpL38	Mitochondrial ribosomal protein L38	-0.333805	2.93666	7				477	Q9W457	Shmt	Serine hydroxymethyltransferase	0.58146	2.3172	25
		478	Q9VUJ0	mRpL39	39S ribosomal protein L39, mitochondrial	-0.331286	1.49328	8				478	A0A0B4K867	shot_1	Short stop, isoform Y	0.821051	2.6125	1
		479	Q9VGP7	mRpL40	Mitochondrial ribosomal protein L40	-0.504863	1.84105	1				479	Q9VXV3	shtd	Anaphase-promoting complex subunit 1	1.51648	2.39179	1
		480	Q7JZM8	mRpL41	39S ribosomal protein L41, mitochondrial	-0.373156	2.94741	4				480	Q9VH85	side-VII	GH14967p	0.480814	1.72293	2
		481	Q9W1L1	mRpL43	Mitochondrial ribosomal protein L43	-0.369061	3.56756	9				481	A0A0B4K765	Sin3A	Sin3A, isoform G	0.405393	3.95503	21
		482	Q9VCX3	mRpL45	Probable 39S ribosomal protein L45, mitochondrial	-0.364892	3.44591	8				482	Q7K5M6	Sip1	GH04176p	0.433697	2.67702	8
		483	Q8T3V6	mRpL47	AT29239p	-0.371195	3.25866	6				483	Q9VGY6-2	Skeletor_1	Isoform B of Protein Skeletor, isoforms B/C	0.95344	2.23103	2
		484	Q9VQ35	mRpL48	Mitochondrial ribosomal protein L48, isoform A	-0.60534	2.44199	1				484	Q9VNX2	SLC22A	RE69557p	0.676329	3.42063	1
		485	F3YDM8	mRpL49	MIP20590p	-0.399282	2.07073	2				485	Q9VSV1	Slc45-1	LP09277p	0.807237	1.54727	3
		486	Q9VLJ9	mRpL51	39S ribosomal protein L51, mitochondrial	-0.38088	1.63276	1				486	H8F4T3	smp-30	MIP34848p1	0.354303	1.74027	11
		487	Q7JWG9	mRpL52	39S ribosomal protein L52, mitochondrial	-0.476757	2.60016	1				487	A0A0B4KGL9	Snmp1	Sensory neuron membrane protein 1, isoform B	0.44279	1.88348	2
		488	A1Z9J6	mRpL53	Mitochondrial ribosomal protein L53	-0.365828	3.0102	1				488	A0A0B4JD13	snu_1	Snustorr, isoform D	0.789141	1.31719	2
		489	Q9W2M8	mRpL54	FI06587p	-0.555376	3.45516	1				489	Q7JR71	Sod3	Extracellular superoxide dismutase [Cu-Zn]	0.685272	1.5636	6
		490	Q9VF89	mRpL9	39S ribosomal protein L9, mitochondrial	-0.377656	4.07665	6				490	Q0KI00	SP1029	Aminopeptidase	0.471816	2.39882	16
		491	Q9VEN6	mRpS11	Mitochondrial ribosomal protein S11	-0.429055	3.02222	7				491	Q9VAQ3	SP68	GH18608p	0.64128	1.72113	1
		492	Q9VWI3	mRpS14	GEO10158p1	-0.449094	2.01827	1				492	Q9VXC9	SP99	RH40504p	1.81531	3.25207	4
		493	Q9V6Y3	mRpS16	Probable 28S ribosomal protein S16, mitochondrial	-0.420178	2.77748	1				493	Q6XPX3	sPLA2	Phosphatidylcholine 2-acylhydrolase	1.99962	2.54853	1
		494	Q9VHQ0	mRpS18A	FI06460p	-0.372668	3.09506	8				494	Q9V3N1	Spn27A	Serine protease inhibitor 27A	0.637644	1.7302	13
		495	Q8MSS7	mRpS2	Mitochondrial ribosomal protein S2	-0.414674	2.27294	6				495	Q7K508	Spn47C	GH18514p	0.57435	1.78087	3
		496	Q8I0J3	mRpS21	Mitochondrial ribosomal protein S21, isoform A	-0.329895	2.63092	3				496	Q8MQW8-6	spri	Isoform 6 of Protein sprint	0.405733	1.78242	1
		497	Q9VAY9	mRpS22	GH07821p	-0.348946	3.85561	16				497	O76876	ssx	EG:132E8.1 protein	0.418189	2.83521	7
		498	Q9VY28	mRpS25	Probable 28S ribosomal protein S25, mitochondrial	-0.470129	2.53714	4				498	Q9W1L8	St1	GH11818p	0.502775	2.11247	2
		499	Q9VEV5	mRpS33	GEO12522p1	-0.379296	3.10027	4				499	A0A0B4KF40	St3	Sulfotransferase 3, isoform C	1.09886	2.41539	9
		500	Q9VV39	mRpS34	Mitochondrial ribosomal protein S34	-0.370288	2.05497	3				500	Q9V420	Su(P)	Microsomal prostaglandin E synthase 2	1.12596	2.84616	6
		501	Q9VZX6	mRpS35	LD06441p	-0.335007	2.86581	2				501	Q9VEX0	Sulf1	Extracellular sulfatase SULF-1 homolog	0.563404	2.41048	1
		502	Q7JZ53	mRpS4	RE57564p	-0.393364	2.6125	2				502	A0A0B4KHI4	Syp	Syncrip, isoform Q	0.367248	3.038	17
		503	Q8SYP9	mRpS5	Mitochondrial ribosomal protein S5, isoform A	-0.348298	2.31821	8				503	Q9VY42	Tat	Tyrosine aminotransferase	0.651892	3.54776	5
		504	M9NDH8	mRpS6	Mitochondrial ribosomal protein S6, isoform B	-0.360054	3.04793	2				504	Q86B61	Tbh	Tyramine beta-hydroxylase	0.599847	2.83109	4
		505	Q9VKX4	mRpS7	28S ribosomal protein S7, mitochondrial	-0.388202	3.17536	7				505	Q9VV41	Tcs3	Probable tRNA N6-adenosine threonylcarbamoyltransferase	0.409098	3.37569	4
		506	Q8SXF0	mRpS9	Mitochondrial ribosomal protein S9	-0.365231	2.4349	9				506	A1Z6N4	Tdc2	MIP05841p	0.372424	2.0771	12
		507	Q9VBL6	Mst57Da	Accessory gland-specific peptide 57Da	-2.5318	1.50896	1				507	Q9VUH8	Tdrd3	Tudor domain-containing protein 3	1.08605	3.85669	14
		508	Q9V3J3	Mst57Dc	Accessory gland-specific peptide 57Dc	-2.89678	1.98917	1				508	Q9W501	temp	LD45906p	0.406588	2.54881	6
		509	P00408	mt:CoII	Cytochrome c oxidase subunit 2	-0.368743	1.35568	6				509	M9PDR0	Tep4	Thioester-containing protein 4, isoform C	0.412394	1.53066	37
		510	Q8MLS1	Mthfs	5-formyltetrahydrofolate cyclo-ligase	-1.08847	4.6022	9				510	Q8IPH0	Tg	Transglutaminase, isoform B	0.52286	4.35505	22
		511	Q24395	Mtk	Metchnikowin	-4.13441	3.41715	2				511	Q9W0Y1	Tina-1	Troponin C-akin-1 protein	0.664522	3.70326	6
		512	Q9V397	Mtpalpha	Enoyl-CoA hydratase	-0.481003	4.17291	34				512	M9MRI4	Trim9	E3 ubiquitin-protein ligase TRIM9	0.682078	4.6279	3
		513	Q9W1H8	Mtpbeta	GH13256p	-0.430878	2.899	20				513	Q4V645	Trissin	Trissin	0.343173	2.12273	1
		514	Q23979-3	Myo61F	Isoform D of Unconventional myosin IC	-1.05537	1.52125	15				514	Q9VWV6	Tsf1	Transferrin	0.68166	3.89292	21
		515	Q7KKH3	Mys45A	Protein SDA1 homolog	-0.342083	2.04625	1				515	A1ZAC0	Tsf3	Transferrin	0.389928	2.54237	1
		516	Q9VAI4	Naa40	N-alpha-acetyltransferase 40	-0.347522	1.60187	1				516	Q7K527	Tsp42El	GH14950p	0.390187	1.57011	2
		517	Q9VPQ8	nAChRbeta3	Nicotinic acetylcholine receptor beta 3 (Dbeta3) subunit	-0.81615	2.7558	6				517	Q7JZI2	Tsp74F	Tetraspanin	0.566344	1.85569	4
		518	Q9VHT9	Nazo	GEO08986p1	-1.2323	2.57526	3				518	Q8MS37	tyn	RE15579p	0.877922	4.36798	1
		519	Q9VQD7	ND-B17.2	NADH dehydrogenase [ubiquinone] 1 alpha subcomplex subunit 12	-0.921511	3.33803	11				519	A0A0B7P9G0	uex	Unextended protein	0.389435	1.7572	13
		520	Q8SYJ2	ND-MLRQ	GEO09626p1	-0.520434	2.11247	15				520	Q9VGT3	Ugt302C1	GM04645p	0.482899	4.03659	15
		521	Q9VCG4	Ndc1	Nucleoporin Ndc1	-0.821063	3.5718	6				521	Q9VGS9	Ugt35A1	LD21102p	2.07074	2.15464	9
		522	Q9VAY0	Nep7	Neprilysin 7	-0.358447	1.81411	8				522	Q9VGT0	Ugt35B1	UDP-glucuronosyltransferase	4.96098	3.77599	9
		523	Q9VME6	Nepl4	Neprilysin-like 4	-0.648146	2.61341	3				523	Q9VJ47	Ugt36F1	UDP-glucuronosyltransferase	0.419882	2.71227	4
		524	Q9VJU6	NimB5	IP09831p	-0.582209	1.92429	1				524	Q9VIM9	Ugt37A1	UDP-glycosyltransferase family 37 member A1	1.21309	2.75961	1
		525	M9PBN2	NLaz	Neural lazarillo, isoform B	-0.795575	3.10111	5				525	Q9VJH8	Ugt37D1	FI03416p	0.475996	1.78053	9
		526	Q04448	Nmdmc	Bifunctional methylenetetrahydrofolate dehydrogenase/cyclohydrolase, mitochondrial	-0.465628	2.83753	14				526	Q9V3W0	UK114	RutC family protein UK114	0.479156	1.64128	16
		527	A0A0B4LEY9	Non1	Nucleolar GTP-binding protein 1	-0.445446	3.19083	9				527	Q9V3G8	Vajk1	RH73259p	0.763747	2.41138	23
		528	Q9VEB3	Non3	Ribosome production factor 2 homolog	-0.366409	2.05497	4				528	Q8SZM2	Vajk2	RH04334p	0.860339	2.82743	14
		529	Q95WY3	Nop56	FI04781p	-0.365056	1.89522	13				529	Q9V3Z9	Vajk3	HL02234p	0.852704	2.20117	10
		530	O44081	Nop60B	H/ACA ribonucleoprotein complex subunit 4	-0.33367	1.72293	14				530	Q7K0W4	Vajk4	LD27203p	0.755511	3.25671	21
		531	Q9W192	nord	FI20196p1	-0.387214	1.49258	2				531	P31409	Vha55	V-type proton ATPase subunit B	0.343935	4.3245	23
		532	Q27571	Nos	Nitric oxide synthase	-0.418575	1.31632	8				532	A4V0N4	Vha68-2	H(+)-transporting two-sector ATPase	0.331968	2.34271	23
		533	Q9VL24	Npc1a	Niemann-Pick type C-1a, isoform A	-0.35178	1.41232	4				533	Q7KMH9	wde	BcDNA.LD26050	0.361229	1.3167	1
		534	Q9VH33	Npc2e	Niemann-Pick type C-2e	-0.892939	1.72024	1				534	Q9V3K9	whd	Carnitine O-palmitoyltransferase	0.504173	3.89368	18
		535	Q7JXU4	Ns2	Nucleolar GTP-binding protein 2	-0.493438	3.17536	7				535	Q9VGL8	wkd	TBC1 domain family member whacked	0.362334	1.59019	6
		536	Q8SZY4	NT5E-2	Ecto-5'-nucleotidase 2, isoform A	-0.500394	1.35089	3				536	Q9W1N4	wmd	HL01517p	0.363754	1.79462	3
		537	Q9W288	NtR	NtR, isoform A	-0.72946	1.66905	2				537	Q9W260	wrapper	GH03113p	0.445477	2.42201	3
		538	Q9VVK7	NUCB1	NUCB1	-0.528785	2.22595	11				538	A0A0B4K7K7	wun_1	Wunen, isoform C	1.63102	4.79186	1
		539	Q9Y109	Nulp1	BcDNA.GH11023	-0.737638	5.72447	7				539	Q9Y095	XRCC1	FI04011p	1.06137	3.24125	1
		540	Q9W589	O-fut2	GDP-fucose protein O-fucosyltransferase 2	-0.392816	2.39659	5				540	P09957	y	Protein yellow	0.330872	1.88167	4
		541	Q9NLA6	oaf	Out at first protein	-0.398212	1.85008	3				541	Q9VJQ3	yellow-c	RH54244p	0.425326	2.66513	15
		542	Q9VK84	Oatp33Ea	Solute carrier organic anion transporter family member	-0.606231	1.96844	3				542	Q9W1R1	yellow-d	GH10609p	1.04261	2.39916	2
		543	Q7KE33	Obp51a	Odorant binding protein c	-1.83974	2.09416	2				543	Q9V4C0	yellow-h	Yellow-h	0.804116	4.0492	6
		544	Q9VAJ4	Obp99a	General odorant-binding protein 99a	-0.634621	2.0796	4				544	P02844	Yp2	Vitellogenin-2	0.508265	1.56016	42
		545	Q9Y170	ocn	BcDNA.GH02250	-3.0654	1.32537	4				545	Q9V435	yuri	Yuri gagarin, isoform B	0.503223	1.99253	5
		546	A1Z9N0	Opa1	Dynamin-like 120 kDa protein, form S1	-0.323748	3.72598	33
		547	P83100	p38c	Putative mitogen-activated protein kinase 14C	-0.84761	2.84038	2
		548	Q9VEJ3	P5cr-2	Pyrroline-5-carboxylate reductase	-1.34125	5.01736	12
		549	Q9VNW6	P5CS	Delta-1-pyrroline-5-carboxylate synthase	-0.642422	4.36798	34
		550	Q9W0Y6	pain	Transient receptor potential cation channel protein painless	-0.368395	2.05065	17
		551	Q9V5E1	Pal1	Peptidyl-alpha-hydroxyglycine alpha-amidating lyase 1	-0.425079	4.02583	2
		552	Q7KTX7	park	E3 ubiquitin-protein ligase parkin	-0.680788	4.07814	4
		553	Q7KN97	PCB_1	Pyruvate carboxylase	-1.35807	2.99943	1
		554	Q9VIT0	PCNA2	Proliferating cell nuclear antigen 2	-1.01285	3.88277	7
		555	Q8IML6	Pdhb_1	Pyruvate dehydrogenase E1 component subunit beta	-0.510582	2.21306	1
		556	Q9VD01	Pebp1	LP12095p	-2.07328	1.65364	2
		557	P20007	Pepck	Phosphoenolpyruvate carboxykinase [GTP]	-0.418891	1.40307	10
		558	Q7JXB5	Pepck2	Phosphoenolpyruvate carboxykinase (GTP)	-2.50145	4.22585	24
		559	P41572	Pgd	6-phosphogluconate dehydrogenase, decarboxylating	-0.443083	2.97655	12
		560	A0A0B4K741	PGRP-LB	Peptidoglycan recognition protein LB, isoform D	-1.06575	1.52057	1
		561	Q70PY2	PGRP-SB1	Peptidoglycan-recognition protein SB1	-1.16974	3.69531	5
		562	Q9V4X2	PGRP-SC2	Peptidoglycan-recognition protein SC2	-2.56298	3.97574	1
		563	Q9VS97	PGRP-SD	Peptidoglycan-recognition protein SD	-1.58168	4.22585	4
		564	M9PI70	pHCl-1_1	pH-sensitive chloride channel 1, isoform N	-0.584864	1.35568	3
		565	A1Z705	PIG-G	GPI ethanolamine phosphate transferase 2	-2.85173	3.681	1
		566	Q9VD09	pinta	Retinol-binding protein pinta	-1.00115	3.90915	2
		567	Q9VCE0	Pisd	Phosphatidylserine decarboxylase proenzyme, mitochondrial	-0.679789	3.53751	9
		568	A0A0B4LHF7	pit	RNA helicase	-0.544097	2.79111	12
		569	Q9VIF2	Pld3	GM01519p	-0.332424	3.66724	9
		570	Q9VTH0	Plod	Procollagen-lysine,2-oxoglutarate 5-dioxygenase	-0.682972	3.07154	11
		571	Q59DP8	PMCA_2	Calcium-transporting ATPase	-2.45106	1.96432	2
		572	Q9VX99	Polr3I	DNA-directed RNA polymerase III subunit RPC9	-0.331554	2.20277	1
		573	Q9VS73	ppk26	Pickpocket 26	-0.693184	3.80667	1
		574	P82295	prominin-like	Prominin-like protein	-0.334428	1.91973	10
		575	I0DHK3	Prosalpha6	Proteasome subunit alpha type	-0.387548	3.17318	14
		576	Q9VNA5	Prosbeta7	Proteasome subunit beta type-4	-0.431898	2.87641	9
		577	Q9VWU1	psh	Serine protease persephone	-0.719282	3.41715	5
		578	A0A0B4K6Y7	pyd	Polychaetoid, isoform O	-0.407098	1.78252	19
		579	A0A6F7U5U6	pyd_1	Polychaetoid, isoform P	-0.575806	1.94516	4
		580	P82804	Pym	Partner of Y14 and mago	-0.335095	2.72259	2
		581	Q9VD61	Qsox2	Sulfhydryl oxidase	-1.95162	1.99226	9
		582	Q9VD62	Qsox3	Sulfhydryl oxidase	-2.39113	1.69592	1
		583	Q8IMY4	Qsox4	Sulfhydryl oxidase	-3.03419	1.88719	2
		584	Q01637	r-l	Uridine 5'-monophosphate synthase	-0.453341	3.63129	11
		585	Q9W4A0	Rab18	GH11193p	-0.456472	4.21807	8
		586	O76742	Rab7	CG5915 protein	-0.338247	3.3575	13
		587	Q9W3B2	Rbm13	Protein MAK16 homolog	-0.375829	1.85461	2
		588	Q9U9P7	rdgBbeta	Cytoplasmic phosphatidylinositol transfer protein 1	-1.0101	4.57903	5
		589	A0A4D6K426	rdgC	Serine/threonine-protein phosphatase with EF-hands	-0.440813	1.40481	13
		590	X2J6K6	rdo	Reduced ocelli, isoform B	-0.768266	2.76969	3
		591	Q961D3	rdog	LD17001p	-0.498634	1.44247	1
		592	P14199	ref(2)P	Protein ref(2)P	-1.10747	1.59522	7
		593	Q94915	Reg-2	Rhythmically expressed gene 2 protein	-0.659912	3.66472	14
		594	Q76NR6	regucalcin	Regucalcin, isoform D	-0.527374	3.46721	34
		595	O61231	RpL10	60S ribosomal protein L10	-0.406918	1.59463	5
		596	Q9VLT7	RpL36A	IP17351p	-0.429577	1.83247	3
		597	Q9VMJ1	Rrp7	LD29822p	-0.32709	2.27505	2
		598	Q9VSM6	S-Lap1	Cysteinylglycine-S-conjugate dipeptidase	-3.11969	1.48408	6
		599	Q9VSM7	S-Lap2	Cysteinylglycine-S-conjugate dipeptidase	-3.18479	1.51586	4
		600	Q961W5	S-Lap3	Cysteinylglycine-S-conjugate dipeptidase	-2.97128	1.39797	4
		601	Q95R35	S-Lap4	Cysteinylglycine-S-conjugate dipeptidase	-1.55216	1.33132	5
		602	A1Z9G3	S-Lap5	Cysteinylglycine-S-conjugate dipeptidase	-2.91591	1.4985	2
		603	Q500X4	S-Lap7	Cysteinylglycine-S-conjugate dipeptidase	-2.88139	1.54848	3
		604	Q7K5K9	S-Lap8	Cysteinylglycine-S-conjugate dipeptidase	-2.85902	1.55089	4
		605	P91931	SamDC	S-adenosylmethionine decarboxylase proenzyme	-0.47826	3.10342	2
		606	Q9VZL3	Sc2	Very-long-chain enoyl-CoA reductase	-0.553867	1.87253	10
		607	O44386-2	scb	Isoform A of Integrin alpha-PS3	-0.323593	1.72052	11
		608	Q9VG81	Sccpdh2	RH49330p	-0.434712	4.35993	16
		609	Q9VGQ3	scpr-A	SCP-containing protein A	-2.15753	1.38852	6
		610	Q9V3X4	Seipin	Seipin	-0.585767	1.76218	1
		611	Q9VP95	Sems	Seminase	-1.88873	2.16137	3
		612	Q9VQK7	Sf3b2	LD45152p	-0.388566	2.77444	12
		613	B4ZJ93	Sfp24F	Seminal fluid protein 24F	-2.54241	2.09412	1
		614	C0PV13	Sfp26Ac	MIP07141p	-2.17961	1.71455	1
		615	Q6IHT7	Sfp26Ad	HDC01001	-1.68828	1.51118	4
		616	E1JHG2	Sfp33A3	GEO13384p1	-2.75568	2.04109	3
		617	C4NAP3	Sfp38D	Seminal fluid protein 38D	-2.21233	1.95791	3
		618	B4ZJ99	Sfp51E	Seminal fluid protein 51E	-2.39599	1.92831	4
		619	B4ZJA4	Sfp77F	GEO11793p1	-3.39345	1.98345	3
		620	M9PG65	Sfp78E	Seminal fluid protein 78E, isoform B	-2.573	1.60025	2
		621	O02373	sgl	UDP-glucose 6-dehydrogenase	-0.788035	2.11646	5
		622	M9MSK4	Sh3beta_1	Sh3beta, isoform D	-0.365862	1.5182	3
		623	Q8MSV2	shep	Protein alan shepard	-0.365563	2.77519	8
		624	Q8IRR5	Sirt4	NAD-dependent protein deacylase Sirt4	-0.603788	4.25198	3
		625	Q9VAN6	Slbp	Histone RNA hairpin-binding protein	-0.764967	3.89292	3
		626	Q9W5R5	Slmap	LD47843p	-0.324417	1.44818	16
		627	A1Z7K6	SMAP	FI20236p1	-0.590111	3.78299	5
		628	Q9VS62	smid	Smallminded, isoform A	-0.537558	3.05474	17
		629	O97479	Sodh-1	FI05212p	-5.17682	4.03659	11
		630	P05623	SP	Accessory gland-specific peptide 70A	-3.2897	1.94704	2
		631	Q8T429	SP191	AT20289p	-1.99136	1.9891	3
		632	Q0E8E2	SPH66	Uncharacterized protein, isoform B	-0.511942	3.47926	1
		633	Q0E8V6	Spn28Da	Serpin 28Da	-3.05621	2.29556	1
		634	Q9VLQ7	Spn28F	Serpin 28F	-2.92148	2.11373	11
		635	Q9VII7	Spn38F	Serpin 38F, isoform A	-2.77347	2.18676	13
		636	Q8MPN7	Spn42Da_2	GH08104p	-0.560298	3.68013	3
		637	Q8MPN8	Spn42Da_1	Serpin 4	-0.3767	2.71746	1
		638	A1Z6V5	Spn43Ab	FI01422p	-0.425698	2.0796	20
		639	Q3HKQ3	Spn75F	Male accessory gland protein	-2.74079	1.97597	9
		640	Q9VWB4	Spn77Bb	Serpin 77Bb	-1.65867	2.09517	5
		641	Q9VPH9	Spn77Bc	GH21475p	-2.35445	2.25935	16
		642	Q9VFC1	Spn88Eb	CG6687 protein	-0.756376	3.66472	3
		643	Q7KVW1	spoon	RE73736p	-0.37993	2.31333	4
		644	Q9V3H7	Sr-CI	SR-CI	-4.67939	4.12044	2
		645	Q9VW37	SREBP	LP12374p	-0.39866	2.3328	6
		646	Q9VHF0	Srr	LP08712p	-1.51771	5.81741	7
		647	Q9VJ35	ssp3	LD01527p	-0.374729	1.75153	2
		648	Q9VA06	stops	Ankyrin repeat and SOCS box protein 17	-0.611684	1.76414	4
		649	A0A0B4JCY1	subdued	Anoctamin	-0.468986	2.22948	2
		650	Q7KRW4	superdeath	Aminopeptidase	-0.389718	2.01737	15
		651	Q9U4F3	Surf1	SURF1-like protein	-0.662929	3.48214	6
		652	O18405	Surf4	Surfeit locus protein 4 homolog	-1.55854	4.39553	8
		653	X2J8M7	Svil_1	Supervillin, isoform AD	-0.448185	3.29504	5
		654	X2JAM4	Svil	Supervillin, isoform AE	-0.357456	2.4173	16
		655	Q9VHY5	Taf7	Transcription initiation factor TFIID subunit 7	-2.37633	5.01929	2
		656	Q9VIT9	Tep4_1	Thioester-containing protein 4, isoform A	-0.462977	1.82244	3
		657	Q9VSU2	teq	Tequila, isoform G	-0.36296	2.48713	14
		658	D3DMP8	tko	MIP16231p	-0.611778	3.3044	1
		659	Q9VQG0	Tnpo-SR	LD21546p	-1.47195	6.58185	5
		660	Q9VBV3	to	Protein takeout	-1.74626	3.02914	1
		661	Q9VC47	tok	Metalloendopeptidase	-0.334148	1.39	3
		662	Q8IN44	TotA	Protein Turandot A	-1.09688	3.17536	21
		663	Q8IN43	TotC	Protein Turandot C	-0.729292	2.53335	13
		664	Q9VMR8	TotM	Protein Turandot M	-2.82885	4.12044	2
		665	Q9V3W1	Tpr2	Tetratricopeptide repeat protein 2	-0.427622	3.70173	5
		666	Q7KRW1	Trc8	Protein TRC8 homolog	-0.541199	1.65026	1
		667	Q8IRI5	trio_1	Trio, isoform D	-4.28545	2.8533	1
		668	Q8MSW9	U3-55K	LD17611p	-0.337765	1.82994	5
		669	Q9VJ45	Ugt36E1	UDP-glucuronosyltransferase	-4.08407	5.91117	7
		670	Q9VG29	Ugt37A3	UDP-glycosyltransferase family 37 member A3	-2.6588	2.34672	3
		671	Q9W2J4	Ugt49B1	UDP-glucuronosyltransferase	-1.43556	6.25945	16
		672	Q9W2J3	Ugt49C1	UDP-glucuronosyltransferase	-1.58302	3.82574	9
		673	Q9W0L7	Usp10	LD28815p	-0.592952	4.84625	10
		674	Q7K0L5	veil	LP01562p	-1.46757	1.48825	1
		675	Q8SWS7	vito	Nucleolar protein 12	-0.441785	1.80631	2
		676	A0A0B4LGZ1	wbl	Protein windbeutel	-1.33016	2.27267	5
		677	P36188-5	wupA_1	Isoform 4 of Troponin I	-0.449804	2.47453	7
		678	Q9VL70	yip2	HL08109p	-0.438145	3.89292	30
		679	A4V3L8	Zip99C	Zinc/iron regulated transporter-related protein 99C, isoform D	-0.51896	2.56463	3

## Sheet: Figure 4
			Figure 4b			Control						Applˉ
					1d	0	3	0	0	0	2	0	0	2	2	0	2
					10d	5	11	2	6	1	4	15	19	12	23	16	17
					20d	4	2	4	5	3	6	15	16	19	8	18	27
					30d	29	20	13	25	25	19	40	33	47	33	21	22
			Figure 4d		Control	Appl¯	Appl OE	Appl OE, Appl¯	hAPP OE	hAPP OE, Appl¯
					4	11	3	2	2	3
					5	10	4	3	4	5
					1	12	2	2	4	2
					2	16	8	1	1	10
					4	12	4	1	4	9
					3	15		2	11	5

## Sheet: Figure 5
	Figure 5c		Control	Appl¯	punt Ri	punt Ri, Appl¯	punt Ri #2	punt Ri #2, Appl¯	Actβ Ri	Actβ Ri, Appl¯	Actβ Ri #2	Actβ Ri #2, Appl¯	Smox Ri	Smox Ri, Appl¯
			3	11	3	32	24	34	9	30	9	25	6	21
			2	11	4	52	4	27	7	26	9	17	5	20
			4	8	1	27	10	28	4	26	4	21	7	21
			5	11	3	34	0	30	4	25	6	21	5	25
			6	14	5	29	6	26	5	18	5	18	5	25
			7	9	9	18	7	33	9	19	4	19	5	22
	Figure 5d		Control	Appl¯
			119.743	115.563
			140.084	132.077
			140.923	156.257
			143.032	114.526
			141.006	126.805
			149.343	219.262
			143.178	131.535
			132.777	149.713
			228.949	120.954
			272.993	124.477
			122.575
			265.97
			183.343	94.3611
			331.067	136.602
			205.867	131.436
			158.862	135.812
			134.524	82.9046
			162.679	96.3054
			188.029	162.889
			146.073	104.101
			136.24	131.667
			92.9484	134.663
			226.869	99.3809
			196.298	138.094
			246.983	94.5951
			175.126	124.863
			221.632	93.7584
			234.53	53.8844
			167.627	88.7147
			177.619	104.141
			184.374	114.663
			170.566	100.652
			332.734	217.431
			333.148	221.213
			287.656	225.234
			281.154	255.965
			339.093	177.811
			266.704	155.347
			302.496	160.728
			642.168	271.282
			333.338	211.024
			277.736	143.31
			358.805	164.305
			366.501	144.878
			349.81	121.735
			351.439	121.005
			301.303	164.431
			319.276	187.252
			326.72	184.225
			322.253	150.838
			337.186	95.6068
			330.24	221.824
			159.608	195.468
			159.584	218.94
			163.992	222.351
			162.548	207.226
			156.572	213.029
			161.878	265.446
			175.109	185.049
			157.702	175.37
			154.447	186.911
			151.698	184.258
	Figure 5e			Control			Applˉ
			10 days	0.896	1.18	0.947	0.899399	0.837879	0.742846
			20 days	0.862309	0.963367	1.20531	0.549324	0.72788	0.629951

## Sheet: Figure 6
	Figure 6b		Control	Appl¯						Figure 6c	Control	Appl¯	Appl OE	Appl OE, Appl¯	Punt Ri	Punt Ri, Appl¯	Activin Ri	Activin Ri, Appl¯	Smox Ri	Smox Ri, Appl¯
			28	34
			14	41							11	21	22	12	14	124	17	100	17	56
			22	34							12	24	13	17	14	114	44	97	22	54
			12	57							9	32	8	13	23	65	56	96	24	52
			13	60							15	39	25	16	31	61	56	87	26	119
			13	41							17	26	7	10	15	125	48	142	43	77
											24	35	27	12		97	34	72	16	91
	Figure 6e		Control	Appl¯
			120	204
			132	137
			83	203
			71	271
			187	227
			65	220
	Figure 6g		Control	Atg8a OE
			6	21
			5	18
			12	19
			6	18
			5	43
			4	7
			3	39
				11

## Sheet: Figure 7
		Figure 7c		Control	N-dCKO		Figure 7e		Control	N-dCKO		Figure 7g		Control	N-dCKO
				56.6393	76.7965				208.949	265.211				81.1877	158.061
				63.0244	79.5424				249.767	272.536				90.5542	148.57
				34.7022	79.2557				232.468	326.461				64.1213	174.145
				55.7308	91.4664				251.939	250.418				76.4179	125.511
				24.5367	82.2141				210.375	309.407				87.14	106.573
									206.746	287.074				63.7832	103.303
				84.9711	59.3525				210.773	250.415				56.7355	106.842
				56.4367	67.9919				250.602	279.625				57.3673	134.516
				48.5917	82.2003				235.114	254.293				83.834	69.6471
				47.5308	63.3645				232.062	279.609				53.6335	75.5272
				41.4571	48.3115
									149.834	323.116				72.937	149.239
				59.1895	80.1933				162.816	260.625				52.9793	157.52
				62.818	81.1852				191.451	305.567				47.7194	144.904
				44.9653	78.3846				194.422	287.754				47.5868	139.031
				44.6091	69.5105				167.413	283.531				62.4855	167.302
				41.631	74.8601				164.29	368				62.0136	98.6595
									190.162	344.192				102.82	107.216
				51.4777	379.855				175.023	314.524				55.5598	131.099
				43.0134	382.515				153.6	389.486				40.0812	73.284
				39.9117	311.191				190.72	299.576				41.5041	90.765
				40.1572	333.678
				47.249	231.608				209.74	352.802				50.3916	102.01
									181.041	316.832				65.0094	72.5857
				81.3011	100.424				204.552	312.659				77.9159	108.663
				55.3331	106.89				237.913	319.209				49.8624	71.8436
				59.1943	109.264				172.956	318.925				63.7698	122.822
				54.5466	136.711				237.349	397.455				41.0713	112.017
				47.4145	129.733				271.474	269.081				54.9376	98.0318
									238.277	260.213				53.7021	54.5953
				26.1742	120.378				196.178	344.118				52.5587	80.1339
				27.4866	125.188				226.987	303.713				62.6263	80.2865
				26.1137	127.137
				28.6313	160.381				191.467	286.386				221.135	47.0418
				27.1496	187.564				171.154	284.327				91.742	60.5623
									193.177	301.704				152.355	56.7672
				108.624	255.282				126.798	385.249				203.64	33.5218
				76.9018	328.227				118.924	358.445				99.0009	46.0567
				74.7198	290.778				160.939	286.496				136.979	47.7605
				83.5452	179.662				148.578	304.427				95.0774	38.3436
				79.6721	175.685				159.77	403.656				103.554	26.3451
									140.218	375.799					47.5419
				122.063	261.978				117.476	371.461				238.888	37.3926
				93.7188	287.827									264.755
				68.653	180.861				130.804	268.43				169.995	73.4772
				57.7955	224.27				159.451	229.914				218.536	125.027
				90.1462	197.746				141.011	280.054				197.324	142.1
									157.365	252.055				286.867	113.641
				49.6615	90.583				160.199	207.916				156.107	87.7645
				27.6262	72.5132				140.089	247.548				178.154	115.853
				29.2083	83.8059				158.4	221.594				83.152	99.4869
				30.7272	63.1649				112.128	234.193				202.784	104.789
				25.918	66.7563				164.617	219.287					59.4478
									134.167	229.991				117.494	78.6176
														96.8645
									215.273	190.477				84.5705	112.389
									194.957	218.145				108.227	93.2643
									210.507	241.639				79.1637	79.12
									211.397	201.274				102.431	62.1919
									181.142	193.263				56.2118	54.3344
									191.317	155.545					67.04
									151.96	184.347				116.979	42.5433
									200.185	204.778				142.116	81.1008
									163.36	205.489				117.75	62.0731
									158.986	200.468				137.636	63.488
														229.406
									124.706	296.588				103.92	74.7418
									138.663	291.36				102.666	59.3442
									114.419	291.388				170.32	80.9671
									120.32	303.218				131.787	73.1092
									148.591	211.275				97.3218	67.4667
									156.389	236.451					55.4971
									154.047	252.056				86.5807	80.627
									115.141	225.199				134.665	44.8813
									188.357	211.612				155.114	89.5174
									113.664	227.998				83.033	61.5763
														139.456
									134.485	126.178				135.694	74.5677
									116.089	107.559				110.391	59.0459
									123.719	110.918				116.397	53.3378
									119.204	114.636				128.669	45.9062
									94.2933	89.0386				101.376	43.2499
									78.3059	102.034					76.2507
									96.512	108.355					61.8953
									131.133	82.9314					38.2464
									106.545	100.133					70.3925
									161.33	108.069					40.3927
															62.415
									105.867	136.459
									120.8	151.377				256.247	42.6165
									121.67	167.098				106.728	28.5504
									98.6104	174.4				115.778	44.8272
									128.32	212.699				142.284	43.7838
									98.6487	155.297				138.754	48.488
									124.956	183.771				170.192	40.96
									135.253	171.024				97.618	41.7558
									84.736	178.667				130.084	42.4632
									108.8	149.606				84.3902	29.797
														88.5029	38.1985
										126.268
										97.6262				98.4751	36.1929
										125.041				170.344	48.5988
										106.112				127.714	43.9323
										89.92				113.714	36.6221
										119.314				127.208	21.6309
										135.538				116.126	27.1222
										101.073				105.528	40.5622
										116.676				158.135	37.3444
										101.644				108.412	29.7828
														94.9088	45.6596
														164.222	50.2913
														253.448	41.7373
														156.971	19.4689
														223.244	23.9386
														185.429	8.63018
														173.845	13.5653
														167.793	36.6968
														182.55	21.2657
														120.678	1.88687
														143.96	1.89495
														125.633
															117.461
														130.55	141.102
														128.645	87.4343
														167.624	97.0595
														104.864	99.6049
														81.1857	107.438
														277.73	115.941
														135.228	98.0773
														92.9499	90.3824
														80.0124	52.4496
														81.6927
															221.018
														74.8598	117.853
														87.6147	123.071
														94.3888	108.122
														112.176	93.1972
														58.195	128.974
														86.24	104.855
														81.58	142.711
														67.2123	117.77
														62.2668	111.328
														85.2756
															88.5986
														141.861	108.694
														153.618	128.043
														128.439	190.989
														101.087	131.123
														74.8869	132.661
														75.2559	98.3959
														59.5472	102.962
														79.6475	101.695
														47.7488	136.42
														38.8935

## Sheet: Figure 8
	Figure 8c		Control	APP KO		Figure 8e		Control	APP KO		Figure 8g		Control	APP KO
								20	40				182.627	171.472
			42.7373	102.22				0	60				275.095	175.521
			16.8421	51.1129				15	15				171.723	103.513
			25.3232	42.9648				10	45				151.598	168.992
			13.0739	50.6694				10	45				146.671	141.121
			13.9075	40.5943				0	80				192.013	207.197
								25	20				145.526	181.661
			21.4646	32.2353				40	50				164.747	146.7
			36.4196	35.1345				0	45				122.766	118.714
			26.4258	24.038				10	30				129.818	125.935
			38.3109	37.5172					55				111.279	65.5463
			26.624	68.809				14.2857	50				117.37	43.1564
								20	54.5455				155.982	53.8499
			35.202	47.1822				0	57.1429				169.945	56.0969
			10.6057	42.8863				7.14286	80				138.463	178.338
			12.8651	34.215					100				125.053	52.9462
			16.3265	34.5988					92.8571				148.724	66.319
			16.32	50.1923				0	71.4286				174.879	48.5725
								0	62.5				164.334	41.1078
			24.6187	33.3964				20					184.049	42.1165
			18.8587	18.3467									44.8433	33.4039
			15.1615	61.6146									46.9677	54.5545
			10.192	63.4749									55.5815	38.3971
			17.7658	18.5006									56.9708	36.6487
													32.1311	34.6076
			49.3053	25.9972									36.4343	57.805
			28.9805	23.4918									29.2356	58.7218
			26.3043	74.0571									68.715	29.9532
			46.72	50.1859									44.4571	19.3724
			33.7177	21.1957									49.6528	12.9852
													112.944	96.8523
			38.2578	57.0237									129.13	73.7018
			16.0161	44.1089									49.0073	111.811
			33.1679	33.1602									52.8674	147.377
			27.52	52.8									40.7395	79.5944
			34.6048	44.7317									111.203	110.099
													60.3571	88.2648
			23.2207	19.5282									49.9509	74.1845
			23.3326	30.208									59.4546	51.6289
			26.341	42.6818									59.1948	83.6656
			27.7679	29.004									190.593	75.5996
			20.5521	20.7944									201.555	68.7095
													190.037	57.3498
			26.2387	20.3229									150.164	77.3492
			55.4769	69.4145									201.53	78.4892
			14.9333	19.8163									213.547	63.8192
			13.1523	36.8963									126.733	68.1858
			43.8639	7.49037									165.769	83.3045
													166.827	61.9619
			11.5911	41.9041									102.517	54.853
			26.56	56.1477									125.804	114.264
			7.32981	68.5671									220.223	165.137
			50.8681	171.093									124.52	180.366
			132.817	51.2586									111.994	118.024
													145.339	138.072
			27.7063	41.7084									110.789	144.191
			21.2258	92.8173									97.9656	157.395
			18.3341	31.5882									119.949	115.236
			44.4961	108.428									128.647	78.8349
			18.4981	37.5063									115.115	88.5311
				58.8315									80.2962	77.5589
													103.312	93.7038
			29.2066	36.88									94.4026	85.4632
			29.1728	36.4308									90.0197	109.407
			31.5187	56.9764									88.9384	124.629
			26.704	47.5859									85.109	73.2587
			29.9181	34.9417									96.7863	99.3103
			18.6219	38.1156									60.3387	59.6998
			31.3976	50.274									69.8933	60.8427
			36.6436	74.7886									83.2725	53.0553
			38.4394	34.733									83.9051	77.903
			36.757	36.32									131.863	68.9581
			84.588	20.019									104.187	63.6229
			85.4604	24.0821									81.2384	55.76
			57.1444	31.3444									182.479	59.2981
			57.6242	23.3891									120.736	39.68
			46.9375	38.5219									165.251	41.2828
			29.683	39.0737									86.3342	26.062
			18.2965	27.3189									67.8454	25.7934
			26.4352	44.2514									108.264	56.7571
			10.3169	31.1223									121.709	100.327
			18.0241	38.72									70.2401	65.7155
			8.43511	38.1896									81.1193	87.0913
			41.4629	54.7962									70.8335	102.714
			48.7906	30.9677									73.7823	77.3919
			47.6729	39.9251									81.945	65.1215
			16.6776	43.9808									60.7254	116.805
			26.2307	31.1263									61.3267	59.5567
			39.8124	28.0663									55.7415	38.2
			48.704	48.0582									66.3533	66.2311
			18.0584	36.6011									95.1306	107.639
			34.2016	35.9822									184.154	74.746
			17.4775	65.0746									103.744	66.9239
			30.8297	53.5814									116.596	93.5952
			36.4387	40.0119									126.785	45.649
			18.6311	33.3683									136.604	52.6209
			37.349	35.76									223.267	64.22
			15.9508	59.4633									96.364	43.7376
			20.9067	48.2489									149.21	54.5303
			32.36	41.5036									118.037	55.9293
			44.4104	44.1977									96.9856	92.5477
			26.3989	71.7357									123.415	95.6061
			90.9617	39.1877									81.0036	61.4223
			21.6178	29.7779									85.7387	47.2468
			35.2953	76.1097									89.6905	44.2113
			39.6533	23.6066									103.877	57.4578
			18.4806	74.5048									97.679	76.8328
			15.7607	23.9709									78.8573	94.2476
			51.9339	20.9214									105.243	46.2302
			30.5981	22.3915									105.498	69.503
			50.8062	32.768										68.6933
			26.4721	28.4612										45.4012
			46.0108	59.5505										89.2587
			33.1852	58.1353										80.5814
			42.4421	62.6215										77.7655
			35.2627	51.0653										77.3232
			27.091	67.072										63.9659
			54.4508	80.1659										66.8832
			40.1222	126.673										62.0861
			17.0372	70.9973										56.5042
			17.3615	64.7314
			31.8943	46.7782
				45.2267									67.401	40.767
				56.3911									68.223	39.045
				33.3731									108.183	57.744
				57.4761									115.803	65.754
				63.1697									70.935	47.352
				60.64									104.259	53.007
				43.3981									110.643	67.365
				40.2519									89.709	91.134
				58.9639									85.605	82.092
				48.64									66.312	66.615
				49.0514									77.034	38.322
				32.0151									38.736	43.764
				40.1285									44.94	47.544
				43.52									65.994	33.384
				57.1535									48.597	57.012
				52.7595									95.604	64.308
				44.5378									94.428	65.184
				51.706									118.62	42.444
				28.8886									87.732	45.336
				53.92									89.424	20.412
			26.325	53.22									89.232	13.392
			39.04	47.59									118.86	46.62
			33.87	59.855									108.18	50.664
			41.775	48.46									113.748	71.676
			41.775	49.075									112.38	69.3
			32.935	52.08									84.06	33.924
			36.91	39.27									77.04	23.268
			38.56	30.325									122.508	70.515
			33.32	41.18									77.064	82.308
			21.845	38.135									70.632	96.225
			34.055	25.385									58.656	77.082
			37.225	32.11									58.8	60.975
			21.5	49.795									100.236	83.748
			25.975	48.695									63.024	55.476
			50.655	44.855									145.272	62.088
			34.845	58.68									96.552	40.404
			41.01	23.205									79.2
			35.26	25.915									87.204
			45.925	47.455									101.772
			47.455	114.775									108.888
			49.45
			44.845
			37.645

## Sheet: Figure 9
	Figure 9b		Control	Appl¯	H-tau	Appl¯, H-tau
			100	83.3333	11.1111	11.1111
			100	83.3333	16.6667	27.7778
			97.2222	90	30	9.52381
			93.3333	86.6667	63.3333	8.33333
			86.6667	86.1111	70.3704	0
			100	93.3333	33.3333	0
			83.3333	93.3333	48.1482	11.1111
			83.3333	87.8788	56.6667	8.33333
			96.6667	83.3333	16.6667	33.3333
			89.7436	80.5556	46.6667	16.6667
			88.8889	69.4444	37.037	6.66667
	Figure 9c		Control	Appl¯	H-tau	Appl¯, H-tau
			0	21	14	19
			0	3	21	112
			0	22	11	99
			0	25	19	29
			0	3	13	22
			0	11	3	56
	Figure 9d		Control	Appl¯	H-tau	Appl¯, H-tau
			5	16	104	244
			10	22	78	239
			25	132	58	89
			24	125	67	213
			19	35	55	289
			6	83	102	137
						208

## Sheet: Supplementary Figure 1
	Supplementary Figure 1b			Unannotated	Hemocytes	Tm20	TmY5a	T4/T5	Glia	Dm3	Gamma-Kenyon cells	Fat body	T2/T3	C2/C3	Transmedullary neuron	Pm1/Pm2/Pm3	Mi1/Tm1/TmY8	L1/L2/L3/L4/L5	TmY8	MBON/ Fat body/ Hemocytes	T1 neuron	Mi15	Photoreceptors	Cone cells	Ensheathing glia	Dm9/ Lai	Poxn
			Upregulated	70	284	103	116	117	56	130	155	75	108	143	125	96	121	164	63	16	154	69	15	38	33	39	20
			Downregulated	71	134	63	74	117	249	101	124	204	83	95	87	58	108	202	43	32	169	50	32	32	37	23	10

[truncated: 9 more sheets: Supplementary Figure 2, Supplementary Figure 3, Supplementary Figure 4, Supplementary Figure 5, Supplementary Figure 6, Supplementary Figure 7, Supplementary Figure 8, Supplementary Figure 9, Supplementary Figure 10]
